# Supplementary material for: An in vitro CRISPR screen of cell-free DNA identifies apoptosis as the primary mediator of cell-free DNA release
Source: Commun Biol. 2024 Apr 10;7:441. doi: 10.1038/s42003-024-06129-1 (PMC11006667; doi:10.1038/s42003-024-06129-1)
Supplement: Supplementary file 3 — Supplementary Data 1-6 [file 42003_2024_6129_MOESM3_ESM.xlsx]

## Sheet: Supplementary Data 1
	Supplementary Data 1. Cell lines from cfDNA panel in Figure 1E categorized by left (largest peak at ~167bp) or right skewing (largest peak at >1000bp) cfDNA release pattern.
	Cell Line	Skew
	A549	Left
	HEK	Left
	MCF-10A	Left
	MCF7	Left
	MDAMB231	Left
	PC9	Left
	Sum185	Left
	T47D	Left
	BT474	Right
	Cal51	Right
	DLD1	Right
	HCC1143	Right
	HCC1806	Right
	HCC1937	Right
	HCC38	Right
	HCC70	Right
	HCT116	Right
	HepG2/C3A	Right
	MDAMB453	Right
	MDAMB468	Right
	NCI-H1607	Right
	NCI-H2227	Right
	NCI-H841	Right
	ZR75-1	Right

## Sheet: Supplementary Data 2
	Supplementary Data 2. Correlation of expression (TPM) from CCLE of DNASE family members with cell free DNA release and skew in various cell lines. Outlier refers to MDA-MB-468 absolute and normalized cfDNA Release (ROUT method, Q=.1%).
	Cell Line	DNASE1	DNASE2	DNASE2B	DNASE1L1	DNASE1L2	DNASE1L3	SERPINB1	DFFA	DFFB	ENDOG	GAPDH	Absolute cfDNA Release (ng)	Normalized cfDNA Release (ng normalized to cell counts)	Skew
	A549	2	39	0.1	12	0.7		90	28	4	4	4394	3.01993	0.755929	Left
	MCF-7	10	178		30	10		50	38	8	23	2938	2.61999	0.697733	Left
	PC-9	4	89		8	2		38	32	4	10	3870	4.84574	2.17786	Left
	T-47D	14	106		11	6		7	24	5	17	916	3.98308	7.24196	Left
	ZR-75-1	27	59		20	9	0.4	18	19	9	20	4212	12.2754	33.6312	Left
	BT-474	10	56	3	8	2		8	29	8	20	2280	13.2141	40.0426	Right
	CAL-51	11	86		13	3	0.1	84	53	11	10	2777	26.698	19.4876	Right
	HCC-1143	13	0.9		14	4	0.1	61	37	10	3	1561	15.2619	43.6056	Right
	HCC-1937	9	182		10	3	0.1	43	37	4	22	4201	14.1421	15.3719	Right
	HCC-38	7	87		28	3		86	27	3	13	1395	27.1142	17.4368	Right
	HCC-70	6	140	0.2	34	4		163	29	7	6	2441	12.2498	39.5153	Right
	HCT116	4	36	0.6	4	0.7		80	72	23	5	3811	28.0545	8.72613	Right
	MDA-MB-231	3	43		13	0.8	0.1	135	34	6	13	3904	6.27685	2.22583	Right
	MDA-MB-453	10	101	2	72	4		14	26	15	16	2942	5.32939	15.2268	Right
	MDA-MB-468	6	207	0.1	25	2	0.1	143	25	8	18	2218	88.1973	108.886	Right
	NCI-H2227	21	30	1	35	4		25	36	15	21	1434	14.5134	4.92814	Right
	NCI-H841	4	109		23	4		15	63	13	19	1443	30.0279	12.3065	Right
	Expression vs. Absolute cfDNA Release
	R-Squared Value	0.02286	0.1608		0.0004436	0.06263		0.1616	0.01719	0.02461	0.006275	0.05641
	R-Squared Value without Outlier	0.004514	0.01947		0.0273	0.0548		0.00449	0.4692	0.1956	0.01418	0.08538
	P-Value	0.5624	0.1107		0.9361	0.3326		0.1097	0.6159	0.5476	0.7625	0.3587
	P-Value without Outlier	0.8047	0.6063		0.5409	0.3829		0.8052	0.0034	0.0863	0.6604	0.2721
	Expression vs. Normalized cfDNA Release
	R-Value	0.00411	0.1296		0.003744	0.005		0.1418	0.07291	0.00149	0.00185	0.04926
	R-Value without Outlier	0.1106	0.02281		0.0003556	0.01545		0.002197	0.03924	3.295e-05	0.02373	0.05187
	P-Value	0.8069	0.1558		0.8155	0.7874		0.1363	0.2946	0.8831	0.8698	0.3919
	P-Value without Outlier	0.2082	0.5766		0.9447	0.6465		0.8631	0.4621	0.9832	0.569	0.3963
	Left vs. Right Skew t-test
	P-value	0.5116	0.6563		0.4217	0.3928		0.8088	0.4095	0.0997	0.8409	0.5957

## Sheet: Supplementary Data 3
	Supplementary Data 3. Correlation of expression (TPM) from Genentech dataset of DNASE family members with cell free DNA release and skew in various cell lines. Outlier refers to MDA-MB-468 absolute and normalized cfDNA Release (ROUT method, Q=.1%)
	Cell Line	DNASE1	DNASE2	DNASE2B	DNASE1L1	DNASE1L2	DNASE1L3	SERPINB1	DFFA	DFFB	ENDOG	GAPDH	Absolute cfDNA Release (ng)	Normalized cfDNA Release (ng normalized to cell counts)	Skew
	A549	4	34		17	1	0.1	69	41	5	23	4844	3.01993	0.755929	Left
	MCF-7	9	86	0.1	21	5		34	43	7	19	4060	2.61999	0.697733	Left
	T-47D	5	139		11	0.8		9	37	2	27	1890	3.98308	7.24196	Left
	MCF-10A	2	82		23	0.6		72	47	11	12	5185	43.7602	29.3693	Left
	CAL-51	7	62		21	4		48	79	11	38	4728	26.698	19.4876	Right
	HCC-38	2	48		19	0.7		81	30	2	6	2502	27.1142	17.4368	Right
	HCC-70	3	116		34	2		102	31	5	9	3574	12.2498	39.5153	Right
	HCT116	4	43	0.2	6	1		31	92	18	18	4007	28.0545	8.72613	Right
	HCC-1143	3	0.4	0.3	18	0.4		87	45	4	4	3522	15.2619	43.6056	Right
	MDA-MB-453	9	166	3	87	3		42	42	12	17	3244	5.32939	15.2268	Right
	MDA_MB-468	7	209		44	3		122	34	9	32	2879	88.1973	108.886	Right
	ZR-75-1	6	137	0.9	12	0.9		25	25	4	8	6344	12.2754	33.6312	Right
	DLD1	3	57		13	2		163	62	13	11	5509	21.8238	5.14713	Right
	Expression vs. Absolute cfDNA Release
	R-Value	0.004488	0.1289		0.009851	0.00245		0.2049	0.003213	0.08159	0.08578	0.009703
	R-Value without Outlier	0.3052	0.1249		0.06512	0.08142		0.07643	0.1843	0.1892	0.02086	0.06676
	P-Value	0.8279	0.2283		0.747	0.8724		0.1204	0.8541	0.3441	0.3315	0.7489
	P-Value without Outlier	0.0625	0.2598		0.4234	0.3686		0.3844	0.1637	0.1576	0.6543	0.4175
	Expression vs. Normalized cfDNA Release
	R-Value	0.003844	0.2748		0.07636	0.001129		0.1515	0.09985	0.005406	0.01903	0.03606
	R-Value without Outlier	0.1082	0.0001267		0.007845	0.1195		0.01989	0.09107	0.07053	0.2674	0.00888
	P-Value	0.8405	0.0659		0.3608	0.9132		0.1886	0.2929	0.8113	0.6532	0.5343
	P-Value without Outlier	0.2964	0.9723		0.7843	0.2711		0.662	0.3404	0.4041	0.0851	0.7708
	Left vs. Right Skew t-test
	P-value	0.944	0.8356		0.4441	0.967		0.2365	0.5831	0.4315	0.51	0.9613

## Sheet: Supplementary Data 4
	Supplementary Data 4. Commonalities exhibited by hits derived from MCF-10A CRISPR screen for regulators of cfDNA release at 0.5 Beta difference cutoff.
	Gene	Beta Difference	cfDNA Beta Score	gDNA Beta Score	Expected Change in cfDNA Release when Deleted	Literature Based Classification	Function, if known
	TNFRSF10B (DR5)	1.51496	-1.0864	0.42856	Decrease	Apoptosis	TRAIL ligand receptor. Transduces signal that initiates extrinsic apoptosis, but may also initiate signaling factors such as NF-ĸB.1
	CASP8	1.46545	-1.1904	0.27505	Decrease	Apoptosis	Downstream of extrinsic cell death receptors such as TRAIL receptors. Cleaves various cellular proteins and eventually cell death.2
	FADD	1.04145	-1.054	-0.01255	Decrease	Apoptosis	Downstream of extrinsic cell death receptors such as TRAIL receptors. Serves as scaffolding for the recruitment and auto-cleavage/activation of caspase 8.1,2
	KHDRBS1 (Sam68)	0.89919	-1.0694	-0.17021	Decrease	RNA Binding	Multifunctional protein. Performs roles in alternative splicing, DNA damage repair, transcriptional coactivation, etc.3,4,5
	RBMX2	0.79647	-0.33853	-1.135	Increase	RNA Binding	Paralog of RNA binding protein CSTF2 and member of U2 snrnp. Understudied.6-8
	SPHAR	0.79035	-0.09342	-0.88377	Increase	Unknown Role	Homology to cyclins. Now called pseudogene. Understudied.9
	TNFRSF10A (DR4)	0.74404	-0.62788	0.11616	Decrease	Apoptosis	TRAIL ligand receptor. Transduces signal that initiates extrinsic apoptosis, but may also initiate signaling factors such as NF-ĸB.1
	CNOT4	0.73251	-0.40539	-1.1379	Increase	Unknown Role	E3 ubiquitin ligase member of the CCR4-Not transcriptional repressor complex. Known to regulate proteins in the mitophagy and JAK/STAT pathways.10-12
	FAM133B	0.58493	-0.15526	-0.74019	Increase	Unknown Role	Produces a long-noncoding RNA involved in radiotheraoy resistance. Understudied.13
	SRRD	0.55264	-0.42285	-0.97549	Increase	Unknown Role	Induced by heme treatment. Shown to regulate circadian rhythms, cell proliferation, and expression of SQSTM1.14,15
	CELF1	0.54444	-0.94539	-0.40095	Decrease	RNA Binding	RNA-binding protein that dictates the decay or maintenance of certain transcripts including IFN-y, Dnase2b, and ETS2 mRNA.16
	JAGN1	0.52982	-0.14529	0.38453	Decrease	Unknown Role	ER resident protein with functions in secretory pathway. Is essential for proper neutrophil differentiation and maintenance. Mutations lead to calcium and dalpain dependent cell death in myeloid cells.17,18
	POU5F1 (OCT3/4)	0.52218	-0.04931	-0.57149	Increase	Unknown Role	Yamanaka factor. Transcription factor that is necessary for pluripotency and development.19
	LCE1D	0.52111	-0.12401	-0.64512	Increase	Unknown Role	Part of a family of genes on chromosome 1 known as late cornified envelope. A substrate for epidermal transglutaminases, these proteins are important for epidermal differentiation.20
	RASA1	0.50798	-0.25276	-0.76074	Increase	RNA Binding	Activator of RAS GTPase activity. Mutations lead to atypical capillary malformations syndromes. Interacts with Sam68 in cytoplasm.21-23
	BBC3	0.50591	0.30929	-0.19662	Increase	Apoptosis	A p53 regulated pro-apoptotic BH3-only protein.24
	SEC63	0.50157	-0.36845	-0.87002	Increase	Unknown Role	Component of a protein translocation complex of the ER. Plays a role in ER membrane integration for certain proteins, is embryonic lethal in mice, and mutations in this gene lead to autosomal dominant polycystic liver disease.25-27
	PMIDS: 1) 9430228 2) 10894161 3) 27635653 4) 26273626 5) 27458801 6) 22658674 7) 31744343 8) 22365833 9) 7799938 10) 29861391 11) 11823428 12) 22159038 13) 32889799 14) 28802827 15) 27351204 16) 32677671 17) 33206996 18) 25129144 19) 22172100 20) 11698679 21) 2122974 22) 14639529 23) 9571195 24) 14500851 25) 22375059 26) 21685914 27) 15133510

## Sheet: Supplementary Data 5
	Supplementary Data 5. Commonalities exhibited by hits derived from A549 CRISPR screen for regulators of cfDNA release at 0.95 Beta difference cutoff.
	Gene	Beta Difference	cfDNA Beta Score	gDNA Beta Score	Expected Change in cfDNA Release when Deleted	Literature Based Classification	Function, if known
	BCL2L1	1.87473	0.77053	-1.1042	Increase	Apoptosis	A BCL-2 family member that can be spliced into anti-apoptotic BCL-XL or pro-apoptotic BCL-XS. BCL-XL loss is synthetic lethal in some contexts with MCL-1 loss.28,29
	MND1	1.12401	-0.31819	-1.4422	Increase	Unknown Role	Essential for meiotic recombination, interacts with Hop2 to stabilize RAD51-dependent recombination events.30
	XPO5	1.06902	-0.33288	-1.4019	Increase	Unknown Role	Transports pre-miRNA from the nucleus to the cytoplasm. Mutations lead to steroid-resistant nephrotic syndrome.31-33
	ZNF211	1.044	-1.4691	-0.4251	Decrease	Unknown Role	Understudied zinc finger protein.
	RPS4Y1	1.02604	-1.5113	-0.48526	Decrease	Unknown Role	Component of the 40S subunit of the ribosome only expressed in males that copies the function of RPS4X in females.34
	ARHGAP11A	0.99075	-0.45425	-1.445	Increase	Unknown Role	Rho GTPase that binds p53, thereby inducing cell-cycle arrest and apoptosis. Also controls cortical contractility in mitosis and cytokinesis.35,36
	MCL1	0.98674	0.43931	-0.54743	Increase	Apoptosis	An anti-apoptotic BCL-2 family member. BCL-XL loss is synthetic lethal in some contexts with MCL-1 loss.37
	SLC12A1	0.97971	-0.21949	-1.1992	Increase	Unknown Role	Renal NA-K-CL- cotransporter. Defects in this gene lead to Bartter's syndrome, a dysfunction of salt balance in the body.38
	GPR89A	0.96582	-0.51168	-1.4775	Increase	Unknown Role	Nearly identical to GPR89B. GPHR protein product which is an anion channel involved in acidification of the golgi lumen.39
	LCMT1	0.952065	-0.028315	-0.98038	Increase	Unknown Role	Methyltransferase that preferrentially methylates PP2A. S required for progression through mitosis and embryonic development.40,41
	PMIDs: 28) 33241675 29) 8358789 30) 17639080 31) 14681208 32) 14631048 33) 26878725 34) 8358435 35) 23684608 36) 24012485 37) 7682708 38) 8640224 39) 18794847 40) 10600115 41) 17724024

## Sheet: Supplementary Data 6
	Supplementary Data 6. Resource list for studies carried out in this manuscript.
	Reagent or Resource	Source	Identifier
	Primary Antibodies
	Polyclonal Rabbit Lamin A/C	Cell Signaling Technology	2032
	Monoclonal Rabbit FADD (EPR4415)	Abcam	ab108601
	Polyclonal Mouse Sam68 Antibody (7-1)	Santa Cruz	sc-1238
	Monoclonal Rabbit GAPDH Antibody (D16H11)	Cell Signaling Technology	5174
	Polyclonal Rabbit a-Tubulin	Abcam	ab4074
	Monoclonal Rabbit BCL-XL (54H6)	Cell Signaling Technology	2764
	Secondary Antibodies
	Goat anti-Rabbit IgG (H+L) Alexa Fluor Plus 647	ThermoFisher	A32733
	Goat anti-Rabbit IgG (H+L) Alexa Fluor Plus 488	ThermoFisher	A32731
	Goat anti-Mouse IgG (H+L) Alexa Fluor 488	ThermoFisher	A11029
	Digital anti-mouse-HRP	KwikQuant	R1005
	digital anti-rabbit-HRP	KwikQuant	R1006
	Chemicals, Peptides, and Recombinant Proteins
	Z-VAD-FMK	SelleckChem	S7023
	TRAIL Protein, Recombinant Human	Millipore Sigma	GF092
	Critical Commercial Assays
	Quant-iT dsDNA Assay Kit High Sensitivity	Invitrogen	Q33120
	Quant-iT dsDNA Assay Kit Broad Range	Invitrogen	Q33130
	Real-Time Glo Annexin V Apoptosis and Necrosis Assay	Promega	JA1012
	Miscellaneous Commercial Kits
	QIAamp MinElute ccfDNA Midi Kit	Qiagen	55284
	Quick-DNA Urine Kit	Zymo Research	D3061
	D5000 ScreenTape Reagents	Agilent	5067-5589
	D5000 ScreenTape	Agilent	5067-5588
	Lenti-vpak packaging kit	Origene	TR30037
	NE-PER Nuclear and Cytoplasmic Extration Reagents	Thermo Scientific	78833
	Experimental Models: Cell Lines
	MCF-10A	ATCC	CRL-10317, CVCL_0598
	MCF-7	ATCC	HTB-22, CVCL_0031
	T-47D	ATCC	HTB-133, CVCL_0553
	BT-474	ATCC	HTB-20, CVCL_0179
	ZR-75-1	ATCC	CRL-1500, CVCL_0588
	MDA-MB-231	ATCC	HTB-26, CVCL_0062
	HCT116	ATCC	CCL-247, CVCL_0291
	DLD-1	ATCC	CCL-221, CVCL_0248
	HepG2/C3A	Dr. Emily Hodges	CRL10741, CVCL_1098
	HEK-293T	Dr. Emily Hodges	CRL-3216, CVCL_0063
	CAL-51	Dr. Brian Lehmann	CVCL_1110
	Sum-185PE	Dr. Brian Lehmann	CVCL_5591
	MDA-MB-453	Dr. Brian Lehmann	HTB-131, CVCL_0418
	MDA-MB-468	Dr. Brian Lehmann	HTB-132, CVCL_0419
	HCC38	Dr. Brian Lehmann	CRL-2314, CVCL_1267
	HCC70	Dr. Brian Lehmann	CRL-2315, CVCL_1270
	HCC1143	Dr. Brian Lehmann	CRL-2321, CVCL_1245
	HCC1937	Dr. Brian Lehmann	CRL-2336, CVCL_0290
	HCC1806	Dr. Brian Lehmann	CRL-2335, CVCL_1258
	A549	Dr. Christine Lovly	CRM-CCL-185, CVCL_0023
	PC9	Dr. Christine Lovly	CVCL_B260
	NCI-H841	Dr. Christine Lovly	CRL-5845, CVCL_1595
	NCI-H1607	Dr. Christine Lovly	CVCL_A467
	NCI-H2227	Dr. Christine Lovly	CRL-5934, CVCL_1542
	Oligonucleotides
	KHDRBS1 Sequencing Primer Forward 1: GTCATGGCTTCAGGTGAGGGTG	IDT	N/A
	KHDRBS1 Sequencing Primer Reverse 1: CCTGGCCCAGCACTTAACATACA	IDT	N/A
	KHDRBS1 Sequencing Primer Forward 2: GGTGCCATTTGACTTCAGAGAAGG	IDT	N/A
	KHDRBS1 Sequencing Primer Reverse 2: CTGCCTTGGGTAGGTCTGGAGA	IDT	N/A
	FADD Sequencing Primer Forward: CACCTCTGTCCACTCAGCAC	IDT	N/A
	FADD Sequencing Primer Reverse: GCAGAACGCCACAGTGGTTGA	IDT	N/A
	BCL2L1 Sequencing Primer Forward: CACAGCAGCAGTTTGGATG	IDT	N/A
	BCL2L1 Sequencing Primer Reverse: CTCTGAAGCACAGGGTCAT	IDT	N/A
	BCL2L1 RTPCR Primer Forward: ATTCAGTGACCTGACATCCC	IDT	N/A
	BCL2L1 RTPCR Primer Reverse: TTTCCGACTGAAGAGTGAGC	IDT	N/A
	PIK3CA E545K ddPCR Primer Forward: TCAAAGCAATTTGTACACGAGAT	IDT	N/A
	PIK3CA E545K ddPCR Primer Reverse: ATTTTAGCACTTACCTGTGACT	IDT	N/A
	PIK3CA E545K ddPCR Probe: FAM-tagged CTCTGAAATCACTAAGCAGGAGAAAGATTT	IDT	N/A
	ERBB2 L755S ddPCR Primer Forward:CTGATGGGGAGAATGTGAAA	IDT	N/A
	ERBB2 L755S ddPCR Primer Reverse: TCTAAGATTTCTTTGTTGGCTTTG	IDT	N/A
	ERBB2 L755S ddPCR Probe: HEX-tagged CCATCAAAGTGTCGAGGGAAAACA	IDT	N/A
	Recombinant DNA
	Plasmid: pLenti-FADD-mGFP-P2A-Puro	Origene	RC201805L4
	Plasmid: pLenti-C-mGFP-P2A-Puro	Origene	PS100093
	Plasmid: pLenti-Sam68-mGFP-P2A-Puro	Origene	RC200263L4
	Lentiviral Library: Brunello Human CRISPR Knockout Pooled Library in lentiCRISPRv2	Addgene	73179-LV
	sgRNAs
	Human KHDRBS1 sgRNA 1: ACCTGTCAAGCAGTATCCCA	IDT
	Human KHDRBS1 sgRNA 2: TGGCACCCCACGTCCACGAG	IDT	Hs.Cas9.KHDRBS1.1.AN
	Human FADD sgRNA: TGACGTTAAATGCTGCACAC	IDT	Hs.Cas9.FADD.1.AB
	Human BCL2L1 sgRNA 1: CAGGCGACGAGTTTGAACTG	IDT
	Human BCL2L1 sgRNA 2: GACCCCAGTTTACCCCATCC	IDT
	Software and Algorithms
	Graphpad Prism 9.5.0	GraphPad	https://www.graphpad.com/ scientific-software/prism/
	MaGECK-VISPR v0.5.6	Git-Hub, Dr. Shirley Liu	https://bitbucket.org/liulab/mageck-vispr/src/master/
	Rstudio 2022.02.1+461	Posit	https://posit.co/download/rstudio-desktop/
	R v4.1.3	R-Project	https://www.r-project.org/
	Data Availability
	CRISPR Screen Data	Dryad	doi:10.5061/dryad.k0p2ngfd2,
