# Supplementary material for: An in vitro CRISPR screen of cell-free DNA identifies apoptosis as the primary mediator of cell-free DNA release
Source: Commun Biol. 2024 Apr 10;7:441. doi: 10.1038/s42003-024-06129-1 (PMC11006667; doi:10.1038/s42003-024-06129-1)
Supplement: Supplementary file 4 — Supplementary Data 7 [file 42003_2024_6129_MOESM4_ESM.xlsx]

## Sheet: 1A
Cell Line	Day 1			Day 2			Day 3
MCF-10A	0.886968	1.42288	0.690151	2.78476	2.6586	2.76826	2.61878	2.84454	2.79974
MDA-MB-468	1.21766	0.905618	0.876726	0.62749	1.00172	0.752425	7.33182	7.94933	5.86592
MDA-MB-231	0.904833	0.866522	1.22864	0.977468	1.3555	1.58401	1.83969	2.73008	2.36176
HCT116	0.676145	1.04418	1.27968	2.57498	2.27691	2.56862	11.0124	8.88065	11.5576
DLD1	1.1445	1.02874	0.826753	2.21573	2.17495	2.06172	5.05763	4.96836	4.0369
NCI-H841	1.03677	0.831502	1.13173	1.80767	2.11214	1.67973	4.51549	5.19379	5.40761

## Sheet: 1C
Cell Line	Day 0			Day 3			Day 7
MCF-10A	0.844806	1.16353	0.991668	0.446598	0.403768	0.397044	0.04479	0.055703	0.048511
MDA-MB-468	0.843	0.982	1.18	0.397	0.492	0.617	0.141	0.287	0.282
MDA-MB-231	1.02146	1.05706	0.921481	0.719648	0.525697	0.332128	0.379618	0.393828	0.353674
HCT116	1.1	0.912	0.987	0.52	0.347	0.619	0.204	0.134	0.267
DLD1	1.09	0.894	1.02	0.292	0.273	0.3	0.104	0.0952	0.159
NCI-H841	0.905	0.907	1.19	0.46	0.383	0.376	0.187	0.247	0.175

## Sheet: 1E
MCF-7	A549	HEK-293T	PC-9	MDA-MB-231	NCI-H2227	DLD-1	T-47D	HCC1806	HCT-116	NCI-H841	MDA-MB-453	HCC1937	HCC38	CAL-51	MCF-10A	SUM-185PE	ZR-75-1	HCC70	BT-474	HCC1143	HepG2/C3A	MDA-MB-468	NCI-H1607
1.20741	1.1733	0.909483	2.10449	2.93669	5.52039	4.59218	8.6025	14.5881	5.62744	13.0753	26.3819	11.7998	27.8649	22.817	27.2499	24.1597	42.7565	43.016	56.243	27.8687	57.3081	109.667	302.011
0.346981	0.604305	1.43985	1.9814	2.17461	6.62758	2.70572	6.32882	4.32961	10.446	17.0697	16.5321	16.0515	12.1046	18.7762	41.7681	41.0048	27.3991	38.4584	24.932	47.4057	33.7534	95.8398	206.72
0.538807	0.490184	1.32701	2.44769	1.5662	2.63645	8.14348	6.79455	7.2526	10.105	6.77451	2.7665	18.2644	12.3408	16.8695	19.0897	31.1432	30.7379	37.0716	38.9528	55.5422	42.4621	121.15	266.247

## Sheet: 2B
	PIK3CA			HER2
Double Knock-IN MCF-10A cfDNA	52.2176	51.0596	51.8196	47.7824	48.9404	48.1804
ERBB2 Mutant MCF-7 cfDNA	53.6054	54.0907	53.3911	46.3946	45.9093	46.6089

## Sheet: 2D
Gene	cfDNA1_beta	cfDNA1_pvalue	cfDNA1_fdr	gDNA1_beta	gDNA1_pvalue	gDNA1_fdr	GroupType
KPNB1	-5.2642	0	0	-4.218	0	0	Non-Hit
XPO1	-5.1297	0	0	-4.0808	0	0	Non-Hit
RPS8	-4.2246	0	0	-4.8501	0	0	Non-Hit
POLR2L	-3.7967	0	0	-3.6895	0	0	Non-Hit
SNRPD3	-3.7837	0	0	-3.8877	0	0	Non-Hit
PRMT5	-3.7747	0	0	-3.7609	0	0	Non-Hit
PSMA6	-3.6968	0	0	-3.5687	0	0	Non-Hit
WASH1	-3.4191	0	0	-3.5498	0	0	Non-Hit
RPL8	-3.3874	0	0	-3.239	0	0	Non-Hit
BUB3	-3.3237	0	0	-3.4309	0	0	Non-Hit
RPL17-C18orf32	-3.3192	0	0	-3.3278	0	0	Non-Hit
SF3B5	-3.3127	0	0	-2.9344	0	0	Non-Hit
UBA52	-3.312	0	0	-3.347	0	0	Non-Hit
RPL37	-3.2845	0	0	-3.3863	0	0	Non-Hit
PRPF8	-3.1981	0	0	-3.4658	0	0	Non-Hit
SNRPF	-3.1655	0	0	-3.1075	0	0	Non-Hit
HSPD1	-3.1117	0	0	-2.9801	0	0	Non-Hit
RPS27	-3.1034	0	0	-3.2095	0	0	Non-Hit
HSPA5	-3.091	0	0	-3.2942	0	0	Non-Hit
POLR3H	-3.0782	0	0	-2.9316	0	0	Non-Hit
LOC100507462	-3.078	0	0	-3.2327	0	0	Non-Hit
PPP6C	-3.0729	0	0	-3.0023	0	0	Non-Hit
CDK6	-3.0437	0	0	-2.6476	0	0	Non-Hit
RPS18	-3.0417	0	0	-3.1113	0	0	Non-Hit
RPL36	-3.0346	0	0	-2.981	0	0	Non-Hit
RPL17	-3.0277	0	0	-2.8957	0	0	Non-Hit
EGLN1	-3.0205	0	0	-2.7063	0	0	Non-Hit
PSMB4	-3.0173	0	0	-3.1665	0	0	Non-Hit
RPS4X	-3.0053	0	0	-3.5318	0	0	Non-Hit
RPL18	-2.9947	0	0	-3.3037	0	0	Non-Hit
SKIV2L2	-2.9718	0	0	-3.0015	0	0	Non-Hit
RAD9A	-2.9671	0	0	-2.848	0	0	Non-Hit
FBL	-2.9669	0	0	-2.9223	0	0	Non-Hit
PTPMT1	-2.9659	0	0	-2.904	0	0	Non-Hit
VCP	-2.9603	0	0	-3.1417	0	0	Non-Hit
WDR1	-2.9477	0	0	-2.8439	0	0	Non-Hit
RPL24	-2.9241	0	0	-2.9037	0	0	Non-Hit
HSPE1	-2.917	0	0	-3.0289	0	0	Non-Hit
VARS	-2.913	0	0	-2.9048	0	0	Non-Hit
UTP15	-2.9123	0	0	-3.3195	0	0	Non-Hit
RPL13	-2.9043	0	0	-3.3482	0	0	Non-Hit
ATP6V1B2	-2.9031	0	0	-2.7862	0	0	Non-Hit
HSD17B12	-2.8926	0	0	-3.052	0	0	Non-Hit
EIF2S3	-2.8866	0	0	-2.6365	0	0	Non-Hit
RPL27	-2.8837	0	0	-3.41	0	0	Non-Hit
TCEB2	-2.8835	0	0	-2.3952	0	0	Non-Hit
NOP56	-2.8727	0	0	-2.9028	0	0	Non-Hit
WDR77	-2.8473	0	0	-3.3488	0	0	Non-Hit
RPP21	-2.8435	0	0	-2.7279	0	0	Non-Hit
CDK1	-2.831	0	0	-3.0545	0	0	Non-Hit
RPS10	-2.8294	0	0	-2.5718	0	0	Non-Hit
SFPQ	-2.8151	0	0	-2.8455	0	0	Non-Hit
USP7	-2.8089	0	0	-2.9228	0	0	Non-Hit
TICRR	-2.8072	0	0	-2.689	0	0	Non-Hit
RPS11	-2.8049	0	0	-2.9371	0	0	Non-Hit
PRIM1	-2.7945	0	0	-2.8795	0	0	Non-Hit
MARS	-2.7944	0	0	-3.0178	0	0	Non-Hit
NOL10	-2.7896	0	0	-3.0776	0	0	Non-Hit
TIMM10	-2.7873	0	0	-2.7301	0	0	Non-Hit
CCT6A	-2.7829	0	0	-2.8219	0	0	Non-Hit
DNA2	-2.778	0	0	-2.7502	0	0	Non-Hit
RPL11	-2.7752	0	0	-3.3273	0	0	Non-Hit
RPS13	-2.7566	0	0	-3.4061	0	0	Non-Hit
HNRNPC	-2.7517	0	0	-2.7177	0	0	Non-Hit
PCNA	-2.746	0	0	-2.8823	0	0	Non-Hit
CARS	-2.7277	0	0	-2.4496	0	0	Non-Hit
NPIPB6	-2.7249	0	0	-2.4781	0	0	Non-Hit
RPL19	-2.7243	0	0	-3.2222	0	0	Non-Hit
SMU1	-2.7216	0	0	-3.206	0	0	Non-Hit
DUX4	-2.7192	0	0	-3.0367	0	0	Non-Hit
SRSF1	-2.7186	0	0	-2.934	0	0	Non-Hit
RPLP0	-2.7185	0	0	-2.9064	0	0	Non-Hit
ECD	-2.7167	0	0	-2.8783	0	0	Non-Hit
NCAPG2	-2.6989	0	0	-2.4644	0	0	Non-Hit
TIMELESS	-2.6976	0	0	-3.0742	0	0	Non-Hit
RPS19	-2.6914	0	0	-3.118	0	0	Non-Hit
SOD1	-2.6909	0	0	-3.0577	0	0	Non-Hit
RPL31	-2.6823	0	0	-2.7188	0	0	Non-Hit
NBPF15	-2.6785	0	0	-2.4567	0	0	Non-Hit
POLR1C	-2.6726	0	0	-2.5638	0	0	Non-Hit
TNPO1	-2.672	0	0	-2.4055	0	0	Non-Hit
ATP1A1	-2.6639	0	0	-2.7514	0	0	Non-Hit
MYC	-2.6635	0	0	-2.8904	0	0	Non-Hit
MAT2A	-2.6557	0	0	-2.7787	0	0	Non-Hit
RPA3	-2.6531	0	0	-2.6312	0	0	Non-Hit
RPL10	-2.6523	0	0	-2.5948	0	0	Non-Hit
VHL	-2.6522	0	0	-2.7488	0	0	Non-Hit
FAU	-2.6481	0	0	-2.9281	0	0	Non-Hit
RPS3A	-2.6473	0	0	-2.8673	0	0	Non-Hit
TSR2	-2.6415	0	0	-2.6485	0	0	Non-Hit
RPS20	-2.6395	0	0	-3.3251	0	0	Non-Hit
RPS14	-2.6335	0	0	-2.4944	0	0	Non-Hit
GAPDH	-2.6169	0	0	-2.307	0	0	Non-Hit
TPI1	-2.6137	0	0	-2.5907	0	0	Non-Hit
ACTB	-2.6126	0	0	-2.3871	0	0	Non-Hit
IGBP1	-2.6089	0	0	-2.3528	0	0	Non-Hit
ALG2	-2.6078	0	0	-2.364	0	0	Non-Hit
UTP20	-2.6054	0	0	-2.8618	0	0	Non-Hit
U2AF1	-2.6041	0	0	-2.9289	0	0	Non-Hit
ACTR1A	-2.5983	0	0	-3.3095	0	0	Non-Hit
GTPBP4	-2.5922	0	0	-2.5913	0	0	Non-Hit
GOLGA6L1	-2.5814	0	0	-2.6895	0	0	Non-Hit
RPS27A	-2.5791	0	0	-2.8802	0	0	Non-Hit
SRSF2	-2.5784	0	0	-2.5757	0	0	Non-Hit
TERF2	-2.5683	0	0	-2.7616	0	0	Non-Hit
DPH3	-2.5652	0	0	-2.3428	0	0	Non-Hit
C19orf52	-2.5637	0	0	-2.5121	0	0	Non-Hit
SHOC2	-2.5617	0	0	-2.4699	0	0	Non-Hit
IMP3	-2.5589	0	0	-2.6462	0	0	Non-Hit
RPS24	-2.5563	0	0	-2.7166	0	0	Non-Hit
COG8	-2.5528	0	0	-2.0993	0	0	Non-Hit
PDCD2	-2.5509	0	0	-3.3124	0	0	Non-Hit
TUT1	-2.5491	0	0	-2.6153	0	0	Non-Hit
RPL34	-2.5478	0	0	-2.4858	0	0	Non-Hit
ATP2A2	-2.5475	0	0	-2.8793	0	0	Non-Hit
UTP3	-2.5466	0	0	-2.6597	0	0	Non-Hit
EIF2B3	-2.544	0	0	-2.6454	0	0	Non-Hit
GNL3	-2.5434	0	0	-2.8826	0	0	Non-Hit
RPS6	-2.5382	0	0	-2.7151	0	0	Non-Hit
MARS2	-2.5381	0	0	-2.4414	0	0	Non-Hit
CCT7	-2.5367	0	0	-2.4717	0	0	Non-Hit
PCBP1	-2.5342	0	0	-2.4975	0	0	Non-Hit
USP9X	-2.5255	0	0	-2.2638	0	0	Non-Hit
RPL6	-2.5226	0	0	-2.8902	0	0	Non-Hit
PRMT1	-2.5217	0	0	-2.4792	0	0	Non-Hit
RPL23A	-2.5212	0	0	-2.9778	0	0	Non-Hit
PHF5A	-2.5208	0	0	-2.5813	0	0	Non-Hit
AKIRIN2	-2.5206	0	0	-2.6403	0	0	Non-Hit
TRRAP	-2.5106	0	0	-2.4074	0	0	Non-Hit
CD55	-2.51	0	0	-2.5182	0	0	Non-Hit
HMGCS1	-2.5088	0	0	-2.6162	0	0	Non-Hit
HSP90B1	-2.5084	0	0	-2.0464	0	0	Non-Hit
PSMD14	-2.5059	0	0	-2.6153	0	0	Non-Hit
ZNHIT2	-2.505	0	0	-3.1515	0	0	Non-Hit
CCT4	-2.4981	0	0	-3.0279	0	0	Non-Hit
TP53RK	-2.4956	0	0	-2.5157	0	0	Non-Hit
CLTC	-2.4917	0	0	-2.2658	0	0	Non-Hit
PRPF38B	-2.4903	0	0	-2.5962	0	0	Non-Hit
POLD2	-2.4868	0	0	-2.1071	0	0	Non-Hit
DHX37	-2.4822	0	0	-2.7499	0	0	Non-Hit
RPL36AL	-2.4817	0	0	-2.4869	0	0	Non-Hit
SNRPD2	-2.4728	0	0	-2.6379	0	0	Non-Hit
SMC2	-2.4705	0	0	-2.6502	0	0	Non-Hit
HUWE1	-2.4662	0	0	-2.6998	0	0	Non-Hit
DDB1	-2.462	0	0	-2.1652	0	0	Non-Hit
RPL7	-2.4619	0	0	-2.8234	0	0	Non-Hit
PHAX	-2.4604	0	0	-2.2836	0	0	Non-Hit
CUL3	-2.46	0	0	-2.5019	0	0	Non-Hit
QARS	-2.4589	0	0	-2.3464	0	0	Non-Hit
RPS26	-2.4567	0	0	-2.4574	0	0	Non-Hit
ERCC2	-2.4563	0	0	-2.5454	0	0	Non-Hit
TOP2A	-2.454	0	0	-2.5211	0	0	Non-Hit
CENPO	-2.4514	0	0	-2.6524	0	0	Non-Hit
HIST2H3A	-2.4503	0	0	-2.6425	0	0	Non-Hit
TBC1D3F	-2.4466	0	0	-2.4746	0	0	Non-Hit
PRPF19	-2.4444	0	0	-2.875	0	0	Non-Hit
EEF1A1	-2.4381	0	0	-2.7387	0	0	Non-Hit
PHB2	-2.4379	0	0	-2.0802	0	0	Non-Hit
RAN	-2.4333	0	0	-2.3273	0	0	Non-Hit
ABCB7	-2.4332	0	0	-2.6542	0	0	Non-Hit
DR1	-2.4294	0	0	-2.4119	0	0	Non-Hit
CAPZB	-2.4226	0	0	-2.1301	0	0	Non-Hit
SPDYE2B	-2.422	0	0	-2.3612	0	0	Non-Hit
DDX10	-2.4211	0	0	-2.2534	0	0	Non-Hit
EIF5	-2.4206	0	0	-2.4657	0	0	Non-Hit
ARPC4	-2.4192	0	0	-1.7882	0	0	Non-Hit
RPL12	-2.4106	0	0	-2.4246	0	0	Non-Hit
GPR89B	-2.408	0	0	-2.7409	0	0	Non-Hit
DAD1	-2.4064	0	0	-2.3572	0	0	Non-Hit
DIS3	-2.4059	0	0	-2.5397	0	0	Non-Hit
HSPA8	-2.4057	0	0	-2.1798	0	0	Non-Hit
POLR2I	-2.405	0	0	-2.1131	0	0	Non-Hit
RPS25	-2.4042	0	0	-2.2547	0	0	Non-Hit
HIST2H3C	-2.4041	0	0	-2.5392	0	0	Non-Hit
BUD31	-2.3925	0	0	-2.8775	0	0	Non-Hit
NUP155	-2.3916	0	0	-2.2663	0	0	Non-Hit
SNRNP40	-2.3912	0	0	-2.9416	0	0	Non-Hit
ZNHIT3	-2.3838	0	0	-2.1659	0	0	Non-Hit
METAP2	-2.382	0	0	-2.3628	0	0	Non-Hit
DUT	-2.3812	0	0	-2.5724	0	0	Non-Hit
RPL23	-2.3756	0	0	-3.3526	0	0	Non-Hit
GOSR2	-2.3738	0	0	-2.6925	0	0	Non-Hit
EIF3D	-2.3735	0	0	-2.8971	0	0	Non-Hit
SMC4	-2.3725	0	0	-2.3651	0	0	Non-Hit
POLR2D	-2.3699	0	0	-2.3043	0	0	Non-Hit
PLK1	-2.355	0	0	-2.3409	0	0	Non-Hit
PPP4C	-2.354	0	0	-2.4633	0	0	Non-Hit
TCP1	-2.3484	0	0	-2.4964	0	0	Non-Hit
CEBPZ	-2.3438	0	0	-2.1492	0	0	Non-Hit
RBM25	-2.3414	0	0	-2.3066	0	0	Non-Hit
POLR3K	-2.3401	0	0	-2.5091	0	0	Non-Hit
COPS6	-2.3306	0	0	-2.9407	0	0	Non-Hit
CCNA2	-2.3233	0	0	-2.3534	0	0	Non-Hit
ALDOA	-2.3217	0	0	-2.4776	0	0	Non-Hit
EIF4G1	-2.3181	0	0	-1.9339	0	0	Non-Hit
SRSF7	-2.3178	0	0	-2.3172	0	0	Non-Hit
RPL5	-2.3142	0	0	-2.5463	0	0	Non-Hit
MED11	-2.3128	0	0	-2.4081	0	0	Non-Hit
POLR3A	-2.3121	0	0	-2.3344	0	0	Non-Hit
YARS2	-2.3108	0	0	-2.1716	0	0	Non-Hit
CAND1	-2.308	0	0	-2.6288	0	0	Non-Hit
PSMB7	-2.3079	0	0	-2.6892	0	0	Non-Hit
NLE1	-2.3069	0	0	-2.1161	0	0	Non-Hit
DNAJC9	-2.3067	0	0	-2.5822	0	0	Non-Hit
SEH1L	-2.3065	0	0	-2.4004	0	0	Non-Hit
CCDC84	-2.3054	0	0	-2.2016	0	0	Non-Hit
TXN	-2.3035	0	0	-2.3424	0	0	Non-Hit
RRM1	-2.3026	0	0	-2.7058	0	0	Non-Hit
GINS2	-2.2975	0	0	-2.7356	0	0	Non-Hit
RPTOR	-2.2963	0	0	-2.0909	0	0	Non-Hit
PRPF38A	-2.2962	0	0	-2.6382	0	0	Non-Hit
PAK2	-2.2958	0	0	-2.0194	0	0	Non-Hit
PSMA5	-2.2912	0	0	-2.4047	0	0	Non-Hit
RPS2	-2.2876	0	0	-2.264	0	0	Non-Hit
POLG2	-2.2873	0	0	-2.0698	0	0	Non-Hit
NOP2	-2.2866	0	0	-2.4209	0	0	Non-Hit
C14orf80	-2.286	0	0	-2.2637	0	0	Non-Hit
SOD2	-2.284	0	0	-2.3052	0	0	Non-Hit
SNRNP200	-2.2785	0	0	-2.7863	0	0	Non-Hit
HAUS4	-2.2776	0	0	-2.0545	0	0	Non-Hit
SPDYE2	-2.2773	0	0	-2.8058	0	0	Non-Hit
VPRBP	-2.2722	0	0	-2.2422	0	0	Non-Hit
LUC7L3	-2.2718	0	0	-2.3843	0	0	Non-Hit
THAP1	-2.2715	0	0	-1.9607	0	0	Non-Hit
PHB	-2.2702	0	0	-2.3277	0	0	Non-Hit
ARMC7	-2.2691	0	0	-2.4863	0	0	Non-Hit
TRMT112	-2.2665	0	0	-2.4277	0	0	Non-Hit
DDX23	-2.2638	0	0	-2.9574	0	0	Non-Hit
SRSF6	-2.2636	0	0	-2.0849	0	0	Non-Hit
VPS25	-2.2571	0	0	-2.4622	0	0	Non-Hit
LSM2	-2.2544	0	0	-2.5068	0	0	Non-Hit
SCAP	-2.2538	0	0	-2.2556	0	0	Non-Hit
SF3B4	-2.2506	0	0	-2.2675	0	0	Non-Hit
ALG13	-2.2478	0	0	-2.7573	0	0	Non-Hit
ZBTB8OS	-2.2476	0	0	-2.1843	0	0	Non-Hit
METAP1	-2.2458	0	0	-1.6832	0	0	Non-Hit
NFS1	-2.2452	0	0	-2.4151	0	0	Non-Hit
RPS15A	-2.2444	0	0	-2.472	0	0	Non-Hit
COG4	-2.2433	0	0	-2.5199	0	0	Non-Hit
POLRMT	-2.2432	0	0	-2.1801	0	0	Non-Hit
YARS	-2.2413	0	0	-2.652	0	0	Non-Hit
EIF4A3	-2.2405	0	0	-2.4468	0	0	Non-Hit
UXT	-2.2396	0	0	-2.4419	0	0	Non-Hit
ATP6V0C	-2.2379	0	0	-2.1292	0	0	Non-Hit
RPLP2	-2.2375	0	0	-2.4927	0	0	Non-Hit
YRDC	-2.237	0	0	-2.2805	0	0	Non-Hit
SRP54	-2.2353	0	0	-2.1826	0	0	Non-Hit
AK6	-2.2351	0	0	-2.171	0	0	Non-Hit
RPS9	-2.2343	0	0	-2.5061	0	0	Non-Hit
POLR2J	-2.2321	0	0	-2.4255	0	0	Non-Hit
DDX54	-2.2308	0	0	-2.4649	0	0	Non-Hit
NOB1	-2.2291	0	0	-2.2247	0	0	Non-Hit
SNRPD1	-2.222	0	0	-2.4944	0	0	Non-Hit
MRPS34	-2.2214	0	0	-1.9635	0	0	Non-Hit
NOP16	-2.2188	0	0	-2.1029	0	0	Non-Hit
SLMO2	-2.2144	0	0	-2.1326	0	0	Non-Hit
MIS18BP1	-2.2142	0	0	-2.6444	0	0	Non-Hit
USP37	-2.212	0	0	-2.2838	0	0	Non-Hit
PAFAH1B1	-2.2111	0	0	-2.371	0	0	Non-Hit
MAPK1	-2.2092	0	0	-1.5638	0	0	Non-Hit
WDR18	-2.2062	0	0	-2.3777	0	0	Non-Hit
NHP2	-2.2029	0	0	-2.0473	0	0	Non-Hit
HAUS5	-2.2024	0	0	-2.2025	0	0	Non-Hit
SURF6	-2.2024	0	0	-1.7562	0	0	Non-Hit
MPHOSPH10	-2.2009	0	0	-2.3411	0	0	Non-Hit
CFLAR	-2.1965	0	0	-3.0005	0	0	Non-Hit
CDC7	-2.1934	0	0	-2.385	0	0	Non-Hit
RPS16	-2.1915	0	0	-2.3673	0	0	Non-Hit
GPN2	-2.1909	0	0	-2.9494	0	0	Non-Hit
FDX1L	-2.1908	0	0	-2.0034	0	0	Non-Hit
RPL35	-2.1906	0	0	-2.3954	0	0	Non-Hit
RPS5	-2.1866	0	0	-2.2041	0	0	Non-Hit
XRCC6	-2.1861	0	0	-2.258	0	0	Non-Hit
TUFM	-2.184	0	0	-2.1095	0	0	Non-Hit
CBWD5	-2.1791	0	0	-1.8422	0	0	Non-Hit
EXOSC9	-2.1777	0	0	-2.2112	0	0	Non-Hit
CNOT1	-2.1764	0	0	-2.2255	0	0	Non-Hit
PPP2R2A	-2.1712	0	0	-2.7212	0	0	Non-Hit
USP17L30	-2.1701	0	0	-2.2072	0	0	Non-Hit
TAF6L	-2.1693	0	0	-2.3753	0	0	Non-Hit
EIF3C	-2.1685	0	0	-2.2194	0	0	Non-Hit
EIF4E	-2.167	0	0	-2.1873	0	0	Non-Hit
PSMG3	-2.1652	0	0	-2.2765	0	0	Non-Hit
HSD17B10	-2.1609	0	0	-2.1361	0	0	Non-Hit
NOL6	-2.1575	0	0	-2.2811	0	0	Non-Hit
RPL15	-2.157	0	0	-2.3149	0	0	Non-Hit
VPS28	-2.1558	0	0	-2.0038	0	0	Non-Hit
SNRNP25	-2.1547	0	0	-2.208	0	0	Non-Hit
RPS17	-2.1515	0	0	-2.2336	0	0	Non-Hit
EIF6	-2.1464	0	0	-2.2506	0	0	Non-Hit
GOLGA6L10	-2.143	0	0	-2.4412	0	0	Non-Hit
DONSON	-2.1417	0	0	-2.2765	0	0	Non-Hit
EFTUD2	-2.1411	0	0	-2.1992	0	0	Non-Hit
MED12	-2.1397	0	0	-2.1038	0	0	Non-Hit
SLC39A9	-2.139	0	0	-2.2707	0	0	Non-Hit
TRIAP1	-2.139	0	0	-2.7102	0	0	Non-Hit
POLR3B	-2.1371	0	0	-2.2929	0	0	Non-Hit
POLR3C	-2.1365	0	0	-1.9142	0	0	Non-Hit
EIF4A1	-2.1362	0	0	-1.9673	0	0	Non-Hit
RPL4	-2.1333	0	0	-2.2373	0	0	Non-Hit
NBPF9	-2.1289	0	0	-2.0192	0	0	Non-Hit
ATP6V0D1	-2.1288	0	0	-2.1602	0	0	Non-Hit
NARFL	-2.1263	0	0	-2.1565	0	0	Non-Hit
RPL9	-2.1241	0	0	-2.849	0	0	Non-Hit
SMN1	-2.1239	0	0	-2.1347	0	0	Non-Hit
TUBGCP2	-2.1239	0	0	-2.039	0	0	Non-Hit
INTS1	-2.1236	0	0	-2.1793	0	0	Non-Hit
COPS5	-2.119	0	0	-2.1513	0	0	Non-Hit
SSRP1	-2.1184	0	0	-2.437	0	0	Non-Hit
OR4F29	-2.1173	0	0	-2.3567	0	0	Non-Hit
LOC101060389	-2.117	0	0	-2.1185	0	0	Non-Hit
XRCC3	-2.1151	0	0	-1.9246	0	0	Non-Hit
GNB2L1	-2.1097	0	0	-2.0518	0	0	Non-Hit
EXOSC2	-2.1087	0	0	-2.1563	0	0	Non-Hit
CDC45	-2.1055	0	0	-2.3411	0	0	Non-Hit
EIF3B	-2.1049	0	0	-1.8001	0	0	Non-Hit
PRPF4B	-2.1041	0	0	-2.2048	0	0	Non-Hit
EGFR	-2.1002	0	0	-1.6379	0	0	Non-Hit
SNRPG	-2.0999	0	0	-2.269	0	0	Non-Hit
RPSA	-2.0998	0	0	-2.3772	0	0	Non-Hit
PCID2	-2.0967	0	0	-2.4741	0	0	Non-Hit
SBNO1	-2.0966	0	0	-2.0768	0	0	Non-Hit
INO80	-2.0945	0	0	-2.2923	0	0	Non-Hit
MAK16	-2.0875	0	0	-2.1486	0	0	Non-Hit
DCTN5	-2.0849	0	0	-2.3798	0	0	Non-Hit
PPAN	-2.0838	0	0	-2.1037	0	0	Non-Hit
PWP2	-2.0783	0	0	-2.3015	0	0	Non-Hit
FAM60A	-2.0776	0	0	-1.733	0	0	Non-Hit
ZCRB1	-2.0772	0	0	-2.0436	0	0	Non-Hit
TAF1C	-2.0753	0	0	-2.1633	0	0	Non-Hit
NBPF14	-2.074	0	0	-2.1401	0	0	Non-Hit
EIF2S2	-2.0735	0	0	-2.0952	0	0	Non-Hit
ELL	-2.0722	0	0	-2.5235	0	0	Non-Hit
EIF3CL	-2.0711	0	0	-2.112	0	0	Non-Hit
MOCS3	-2.0688	0	0	-1.6793	0	0	Non-Hit
TBC1D3C	-2.0637	0	0	-2.2556	0	0	Non-Hit
HINFP	-2.0635	0	0	-2.0602	0	0	Non-Hit
NELFCD	-2.0635	0	0	-2.2646	0	0	Non-Hit
C10orf2	-2.0631	0	0	-2.3064	0	0	Non-Hit
TAF6	-2.0628	0	0	-2.226	0	0	Non-Hit
GRPEL1	-2.0624	0	0	-2.0452	0	0	Non-Hit
NUTF2	-2.0623	0	0	-2.1062	0	0	Non-Hit
UBE2S	-2.0617	0	0	-2.5033	0	0	Non-Hit
IARS	-2.061	0	0	-2.3134	0	0	Non-Hit
EIF2S1	-2.0602	0	0	-2.1883	0	0	Non-Hit
ANKRD49	-2.0595	0	0	-2.1641	0	0	Non-Hit
USP17L19	-2.0592	0	0	-1.9789	0	0	Non-Hit
DDX20	-2.0586	0	0	-2.2783	0	0	Non-Hit
SPDYE6	-2.0581	0	0	-2.2812	0	0	Non-Hit
MFN2	-2.0567	0	0	-2.1925	0	0	Non-Hit
HIST1H2AI	-2.0562	0	0	-2.1782	0	0	Non-Hit
SKA2	-2.0506	0	0	-2.3298	0	0	Non-Hit
CDC23	-2.0498	0	0	-2.7361	0	0	Non-Hit
RPL3	-2.0484	0	0	-2.0895	0	0	Non-Hit
POP7	-2.0475	0	0	-1.929	0	0	Non-Hit
GFER	-2.0462	0	0	-2.0147	0	0	Non-Hit
AGAP4	-2.0442	0	0	-2.0561	0	0	Non-Hit
RPL7A	-2.0428	0	0	-2.4524	0	0	Non-Hit
NAA25	-2.0418	0	0	-2.1781	0	0	Non-Hit
NIPBL	-2.0391	0	0	-1.7968	0	0	Non-Hit
ORAOV1	-2.0367	0	0	-2.5499	0	0	Non-Hit
CNOT3	-2.0333	0	0	-1.8353	0	0	Non-Hit
PAK1IP1	-2.0321	0	0	-2.1625	0	0	Non-Hit
CHEK1	-2.0302	0	0	-2.0796	0	0	Non-Hit
PPP2R1A	-2.0296	0	0	-2.0376	0	0	Non-Hit
RPF2	-2.0291	0	0	-2.2048	0	0	Non-Hit
FCF1	-2.0268	0	0	-1.9473	0	0	Non-Hit
MRPS18A	-2.0265	0	0	-2.0519	0	0	Non-Hit
NBPF20	-2.026	0	0	-1.9111	0	0	Non-Hit
PMF1	-2.025	0	0	-1.9077	0	0	Non-Hit
CMTR1	-2.0235	0	0	-2.4347	0	0	Non-Hit
NAT10	-2.022	0	0	-1.9166	0	0	Non-Hit
RAD51	-2.02	0	0	-2.3361	0	0	Non-Hit
CENPK	-2.0193	0	0	-2.3104	0	0	Non-Hit
POLR2G	-2.0104	0	0	-2.3631	0	0	Non-Hit
GMPPB	-2.0097	0	0	-1.8851	0	0	Non-Hit
TFDP1	-2.007	0	0	-1.9789	0	0	Non-Hit
SCD	-2.0054	0	0	-2.0991	0	0	Non-Hit
WBP11	-2.0054	0	0	-2.2425	0	0	Non-Hit
PSMB3	-2.005	0	0	-2.1418	0	0	Non-Hit
TANGO6	-2.0032	0	0	-2.4426	0	0	Non-Hit
SF3B2	-2.001	0	0	-2.0683	0	0	Non-Hit
DSCC1	-2.0001	0	0	-2.0835	0	0	Non-Hit
RTEL1	-1.9973	0	0	-2.1493	0	0	Non-Hit
CDC16	-1.997	0	0	-2.3707	0	0	Non-Hit
DNM2	-1.9965	0	0	-1.9209	0	0	Non-Hit
NBPF10	-1.9965	0	0	-1.931	0	0	Non-Hit
RPN1	-1.9958	0	0	-1.7719	0	0	Non-Hit
HDAC3	-1.9945	0	0	-1.9155	0	0	Non-Hit
DHX33	-1.9934	0	0	-2.1837	0	0	Non-Hit
HIRA	-1.9918	0	0	-1.8842	0	0	Non-Hit
DNM1L	-1.9917	0	0	-1.9062	0	0	Non-Hit
MSTO1	-1.9885	0	0	-2.2308	0	0	Non-Hit
CIRH1A	-1.9875	0	0	-2.1599	0	0	Non-Hit
USP17L29	-1.9861	0	0	-2.0104	0	0	Non-Hit
SRP14	-1.985	0	0	-1.4132	0	0	Non-Hit
MCM5	-1.9816	0	0	-2.3852	0	0	Non-Hit
DDX27	-1.981	0	0	-2.0791	0	0	Non-Hit
URI1	-1.9778	0	0	-2.1841	0	0	Non-Hit
COPE	-1.9769	0	0	-2.3107	0	0	Non-Hit
MCM3	-1.9753	0	0	-1.9144	0	0	Non-Hit
UHRF1	-1.9753	0	0	-2.0748	0	0	Non-Hit
EIF3H	-1.9742	0	0	-2.189	0	0	Non-Hit
DUSP4	-1.9735	0	0	-1.6895	0	0	Non-Hit
POLE2	-1.9732	0	0	-2.1539	0	0	Non-Hit
UBL5	-1.9724	0	0	-2.1304	0	0	Non-Hit
SUPT4H1	-1.9723	0	0	-2.2587	0	0	Non-Hit
SAE1	-1.9709	0	0	-2.0347	0	0	Non-Hit
ZBTB11	-1.9693	0	0	-1.9893	0	0	Non-Hit
SMC6	-1.969	0	0	-2.4097	0	0	Non-Hit
KARS	-1.9654	0	0	-2.183	0	0	Non-Hit
WDR33	-1.9639	0	0	-1.6575	0	0	Non-Hit
CCT2	-1.9631	0	0	-2.0814	0	0	Non-Hit
MED30	-1.9627	0	0	-2.0653	0	0	Non-Hit
CSTF3	-1.9614	0	0	-2.2503	0	0	Non-Hit
USO1	-1.9614	0	0	-2.5046	0	0	Non-Hit
GPAA1	-1.9593	0	0	-2.142	0	0	Non-Hit
RCL1	-1.9581	0	0	-2.1472	0	0	Non-Hit
PPP1R10	-1.9546	0	0	-2.2004	0	0	Non-Hit
FDXR	-1.9537	0	0	-2.0611	0	0	Non-Hit
MRPS14	-1.9536	0	0	-2.0027	0	0	Non-Hit
RHEB	-1.9532	0	0	-1.6801	0	0	Non-Hit
GEMIN8	-1.9525	0	0	-2.061	0	0	Non-Hit
SKP2	-1.9507	0	0	-1.8668	0	0	Non-Hit
CIAO1	-1.9491	0	0	-2.2101	0	0	Non-Hit
SON	-1.9486	0	0	-1.9524	0	0	Non-Hit
RPL30	-1.948	0	0	-2.1011	0	0	Non-Hit
TRIT1	-1.9478	0	0	-1.839	0	0	Non-Hit
KIF11	-1.9461	0	0	-2.084	0	0	Non-Hit
C19orf53	-1.9459	0	0	-1.8883	0	0	Non-Hit
ACTR2	-1.9439	0	0	-1.9225	0	0	Non-Hit
HMGB1	-1.9413	0	0	-1.9879	0	0	Non-Hit
RUVBL1	-1.94	0	0	-2.8931	0	0	Non-Hit
ATP6AP1	-1.9388	0	0	-1.8716	0	0	Non-Hit
NAE1	-1.9383	0	0	-1.8195	0	0	Non-Hit
USP17L28	-1.9379	0	0	-2.2192	0	0	Non-Hit
PSMA7	-1.9373	0	0	-2.6	0	0	Non-Hit
WDR4	-1.9361	0	0	-1.9614	0	0	Non-Hit
XRCC5	-1.9356	0	0	-1.9461	0	0	Non-Hit
HSCB	-1.9341	0	0	-2.0171	0	0	Non-Hit
UBA3	-1.9339	0	0	-1.8814	0	0	Non-Hit
DNAJC11	-1.9325	0	0	-2.2128	0	0	Non-Hit
CHURC1-FNTB	-1.932	0	0	-1.9478	0	0	Non-Hit
GPN1	-1.9298	0	0	-2.1075	0	0	Non-Hit
RPL32	-1.9284	0	0	-2.0403	0	0	Non-Hit
CCT5	-1.9268	0	0	-2.1494	0	0	Non-Hit
TUBB8	-1.9261	0	0	-1.6274	0	0	Non-Hit
USP39	-1.9252	0	0	-2.1587	0	0	Non-Hit
SUPT16H	-1.9248	0	0	-2.0034	0	0	Non-Hit
DBR1	-1.9235	0	0	-2.3977	0	0	Non-Hit
RBBP4	-1.923	0	0	-2.0515	0	0	Non-Hit
LRR1	-1.9225	0	0	-1.622	0	0	Non-Hit
SUPT6H	-1.9205	0	0	-2.2573	0	0	Non-Hit
MDN1	-1.9199	0	0	-1.7362	0	0	Non-Hit
RPS15	-1.9198	0	0	-2.0694	0	0	Non-Hit
RPL10A	-1.9187	0	0	-1.9685	0	0	Non-Hit
EARS2	-1.9184	0	0	-2.023	0	0	Non-Hit
MRPL57	-1.918	0	0	-1.9941	0	0	Non-Hit
LOC102724862	-1.9176	0	0	-2.2503	0	0	Non-Hit
MRPL41	-1.916	0	0	-1.5887	0	0	Non-Hit
SLC25A26	-1.9153	0	0	-1.8593	0	0	Non-Hit
MMS19	-1.9133	0	0	-1.9381	0	0	Non-Hit
C21orf2	-1.9129	0	0	-2.0332	0	0	Non-Hit
EXOSC10	-1.9111	0	0	-1.6174	0	0	Non-Hit
SDAD1	-1.9108	0	0	-1.7898	0	0	Non-Hit
RANGAP1	-1.9104	0	0	-1.7701	0	0	Non-Hit
RQCD1	-1.9101	0	0	-2.0034	0	0	Non-Hit
ATP6V0B	-1.9097	0	0	-1.9216	0	0	Non-Hit
EXOSC8	-1.9097	0	0	-2.1625	0	0	Non-Hit
MFAP1	-1.9085	0	0	-1.9766	0	0	Non-Hit
NACA	-1.9079	0	0	-1.9105	0	0	Non-Hit
USP17L27	-1.9067	0	0	-1.9216	0	0	Non-Hit
MIS18A	-1.9066	0	0	-1.7388	0	0	Non-Hit
RPE	-1.9061	0	0	-1.8765	0	0	Non-Hit
NOP58	-1.9054	0	0	-2.0119	0	0	Non-Hit
BANP	-1.9045	0	0	-2.2952	0	0	Non-Hit
C9orf41	-1.9045	0	0	-1.9501	0	0	Non-Hit
MBTPS2	-1.9041	0	0	-2.0017	0	0	Non-Hit
PSMB5	-1.9032	0	0	-2.255	0	0	Non-Hit
EIF3I	-1.9031	0	0	-2.0264	0	0	Non-Hit
TTC14	-1.9015	0	0	-1.8445	0	0	Non-Hit
DOLK	-1.9011	0	0	-1.6588	0	0	Non-Hit
ANAPC11	-1.8986	0	0	-2.4201	0	0	Non-Hit
ZNF626	-1.8981	0	0	-1.9938	0	0	Non-Hit
UROD	-1.8955	0	0	-1.9741	0	0	Non-Hit
CMPK1	-1.8937	0	0	-1.6902	0	0	Non-Hit
WDR83	-1.8936	0	0	-2.0639	0	0	Non-Hit
ISCA2	-1.8927	0	0	-1.4172	0	0	Non-Hit
CCNH	-1.8903	0	0	-2.209	0	0	Non-Hit
FIP1L1	-1.8888	0	0	-1.5597	0	0	Non-Hit
NCAPG	-1.8886	0	0	-1.9084	0	0	Non-Hit
IARS2	-1.8882	0	0	-1.888	0	0	Non-Hit
NUP205	-1.8866	0	0	-1.9669	0	0	Non-Hit
ITGA3	-1.8864	0	0	-1.6051	0	0	Non-Hit
MGAT2	-1.8864	0	0	-2.2843	0	0	Non-Hit
INTS4	-1.8858	0	0	-2.1749	0	0	Non-Hit
CMIP	-1.8838	0	0	-1.7737	0	0	Non-Hit
PRELID1	-1.8836	0	0	-1.9303	0	0	Non-Hit
IMP4	-1.8823	0	0	-1.8542	0	0	Non-Hit
NUS1	-1.8818	0	0	-1.8763	0	0	Non-Hit
N6AMT1	-1.881	0	0	-2.0571	0	0	Non-Hit
TBC1D3L	-1.8804	0	0	-1.7431	0	0	Non-Hit
ORC6	-1.8794	0	0	-2.1829	0	0	Non-Hit
DPAGT1	-1.8793	0	0	-1.9095	0	0	Non-Hit
HIST2H2AA4	-1.8793	0	0	-1.8792	0	0	Non-Hit
NDNL2	-1.8789	0	0	-2.0944	0	0	Non-Hit
EIF1AX	-1.8772	0	0	-1.7687	0	0	Non-Hit
ZPR1	-1.8747	0	0	-1.8528	0	0	Non-Hit
HUS1	-1.8746	0	0	-1.9737	0	0	Non-Hit
PPIL2	-1.8743	0	0	-2.1318	0	0	Non-Hit
POLR2F	-1.8737	0	0	-2.1229	0	0	Non-Hit
CAP1	-1.8704	0	0	-1.7673	0	0	Non-Hit
RPL14	-1.87	0	0	-2.0815	0	0	Non-Hit
SF3B3	-1.8698	0	0	-2.6925	0	0	Non-Hit
ATP6V1A	-1.8678	0	0	-2.0415	0	0	Non-Hit
KIF2A	-1.8676	0	0	-1.8667	0	0	Non-Hit
NARS	-1.8676	0	0	-1.9292	0	0	Non-Hit
NXF1	-1.8675	0	0	-1.8974	0	0	Non-Hit
USP17L25	-1.8663	0	0	-1.8793	0	0	Non-Hit
WBSCR16	-1.8657	0	0	-1.7493	0	0	Non-Hit
RBM39	-1.8656	0	0	-1.8907	0	0	Non-Hit
EIF2B5	-1.8646	0	0	-1.9632	0	0	Non-Hit
VARS2	-1.864	0	0	-1.8295	0	0	Non-Hit
GARS	-1.8638	0	0	-1.8462	0	0	Non-Hit
HNRNPH1	-1.8617	0	0	-1.8576	0	0	Non-Hit
RPL27A	-1.8604	0	0	-2.2814	0	0	Non-Hit
THOC5	-1.8601	0	0	-1.6441	0	0	Non-Hit
RMI1	-1.8593	0	0	-1.9451	0	0	Non-Hit
NSF	-1.8592	0	0	-2.1928	0	0	Non-Hit
PGS1	-1.8584	0	0	-1.8454	0	0	Non-Hit
RBM22	-1.8555	0	0	-1.9564	0	0	Non-Hit
RPL35A	-1.8545	0	0	-2.1022	0	0	Non-Hit
UBA1	-1.8545	0	0	-1.9997	0	0	Non-Hit
ANAPC1	-1.8512	0	0	-1.7683	0	0	Non-Hit
C1orf109	-1.8508	0	0	-1.6829	0	0	Non-Hit
DGCR8	-1.8507	0	0	-1.9585	0	0	Non-Hit
POLE	-1.85	0	0	-1.9448	0	0	Non-Hit
ETF1	-1.8485	0	0	-1.8863	0	0	Non-Hit
NAA50	-1.8483	0	0	-2.1333	0	0	Non-Hit
LARS	-1.8454	0	0	-1.8382	0	0	Non-Hit
SF3A1	-1.8431	0	0	-2.0025	0	0	Non-Hit
NAA10	-1.8422	0	0	-2.2092	0	0	Non-Hit
UBA5	-1.8416	0	0	-1.8498	0	0	Non-Hit
STIL	-1.8377	0	0	-1.839	0	0	Non-Hit
CENPM	-1.837	0	0	-1.9349	0	0	Non-Hit
NUP98	-1.837	0	0	-1.9042	0	0	Non-Hit
SAMM50	-1.8358	0	0	-2.022	0	0	Non-Hit
LAS1L	-1.8353	0	0	-1.9049	0	0	Non-Hit
FAM231A	-1.835	0	0	-1.7636	0	0	Non-Hit
ZNRD1	-1.8323	0	0	-1.9301	0	0	Non-Hit
SS18L2	-1.8312	0	0	-2.114	0	0	Non-Hit
TMEM41B	-1.8312	0	0	-1.8791	0	0	Non-Hit
MLST8	-1.8305	0	0	-1.4792	0	0	Non-Hit
DOHH	-1.8291	0	0	-1.9555	0	0	Non-Hit
ISY1	-1.828	0	0	-2.1341	0	0	Non-Hit
USP17L22	-1.8268	0	0	-1.6383	0	0	Non-Hit
ANKRD20A1	-1.8238	0	0	-2.1223	0	0	Non-Hit
SMC5	-1.8231	0	0	-2.1119	0	0	Non-Hit
DRAP1	-1.8226	0	0	-1.8187	0	0	Non-Hit
RPL18A	-1.8226	0	0	-2.1315	0	0	Non-Hit
ERCC3	-1.8212	0	0	-2.2495	0	0	Non-Hit
ACACA	-1.8208	0	0	-1.9679	0	0	Non-Hit
COPS2	-1.8186	0	0	-2.1387	0	0	Non-Hit
EIF2B4	-1.8183	0	0	-1.8606	0	0	Non-Hit
DCAF13	-1.8178	0	0	-2.0217	0	0	Non-Hit
OGT	-1.8163	0	0	-2.1427	0	0	Non-Hit
LOC100144595	-1.8151	0	0	-2.0959	0	0	Non-Hit
POLR3E	-1.8138	0	0	-1.8044	0	0	Non-Hit
FEN1	-1.8136	0	0	-1.7704	0	0	Non-Hit
DDX42	-1.8116	0	0	-1.8757	0	0	Non-Hit
DNAJC8	-1.8115	0	0	-1.8811	0	0	Non-Hit
PAXBP1	-1.8106	0	0	-1.5121	0	0	Non-Hit
MAU2	-1.8105	0	0	-1.8476	0	0	Non-Hit
C9orf114	-1.8096	0	0	-1.7742	0	0	Non-Hit
COPS4	-1.8092	0	0	-2.0207	0	0	Non-Hit
XRN1	-1.8086	0	0	-1.8955	0	0	Non-Hit
NPIPA2	-1.8081	0	0	-2.1958	0	0	Non-Hit
NUDT21	-1.8056	0	0	-2.0373	0	0	Non-Hit
EIF2B2	-1.8042	0	0	-2.1725	0	0	Non-Hit
RBM19	-1.8034	0	0	-1.6112	0	0	Non-Hit
XRN2	-1.8024	0	0	-2.0132	0	0	Non-Hit
KRR1	-1.8008	0	0	-1.7847	0	0	Non-Hit
CDK9	-1.8005	0	0	-1.7706	0	0	Non-Hit
ILK	-1.8005	0	0	-1.7131	0	0	Non-Hit
CRCP	-1.8	0	0	-1.9881	0	0	Non-Hit
POLR2A	-1.7992	0	0	-2.2501	0	0	Non-Hit
SETD1A	-1.7961	0	0	-1.6912	0	0	Non-Hit
CDC37	-1.7955	0	0	-1.7905	0	0	Non-Hit
TIPARP	-1.7947	0	0	-1.8669	0	0	Non-Hit
HARS	-1.7943	0	0	-1.987	0	0	Non-Hit
PCYT2	-1.7927	0	0	-1.5325	0	0	Non-Hit
CNOT2	-1.7924	0	0	-1.8694	0	0	Non-Hit
C7orf26	-1.7914	0	0	-1.714	0	0	Non-Hit
ARID2	-1.7913	0	0	-2.0012	0	0	Non-Hit
NSMCE4A	-1.7911	0	0	-2.0072	0	0	Non-Hit
CDC5L	-1.7905	0	0	-1.7758	0	0	Non-Hit
SKP1	-1.7903	0	0	-1.896	0	0	Non-Hit
RPL28	-1.79	0	0	-1.8797	0	0	Non-Hit
PSMC4	-1.7898	0	0	-2.0173	0	0	Non-Hit
UBE2I	-1.7882	0	0	-1.8672	0	0	Non-Hit
DKC1	-1.7881	0	0	-1.946	0	0	Non-Hit
MTBP	-1.7875	0	0	-1.9927	0	0	Non-Hit
UGCG	-1.7863	0	0	-1.4309	0	0	Non-Hit
FAM122A	-1.7857	0	0	-1.9732	0	0	Non-Hit
NUP85	-1.7854	0	0	-1.9904	0	0	Non-Hit
TRAPPC11	-1.7844	0	0	-2.091	0	0	Non-Hit
HEXIM1	-1.7839	0	0	-1.6104	0	0	Non-Hit
AATF	-1.783	0	0	-1.7971	0	0	Non-Hit
DDX56	-1.7826	0	0	-1.7441	0	0	Non-Hit
SRSF3	-1.7815	0	0	-2.0494	0	0	Non-Hit
ARF1	-1.7806	0	0	-1.6728	0	0	Non-Hit
RPIA	-1.778	0	0	-1.5381	0	0	Non-Hit
GTF3A	-1.7752	0	0	-1.3923	0	0	Non-Hit
PSMG1	-1.7723	0	0	-2.2123	0	0	Non-Hit
THOC3	-1.7718	0	0	-1.9926	0	0	Non-Hit
GLTSCR2	-1.7713	0	0	-1.8819	0	0	Non-Hit
POP1	-1.7709	0	0	-2.04	0	0	Non-Hit
TOMM70A	-1.7707	0	0	-1.8317	0	0	Non-Hit
CCT3	-1.7692	0	0	-1.8931	0	0	Non-Hit
NAPG	-1.7652	0	0	-1.8173	0	0	Non-Hit
SDE2	-1.7642	0	0	-1.8058	0	0	Non-Hit
EXOC1	-1.7637	0	0	-1.8589	0	0	Non-Hit
ATP6V1D	-1.7636	0	0	-2.0246	0	0	Non-Hit
GRB2	-1.7636	0	0	-1.9532	0	0	Non-Hit
RRP9	-1.762	0	0	-1.6802	0	0	Non-Hit
YBX1	-1.7608	0	0	-1.3506	0	0	Non-Hit
RPS12	-1.7597	0	0	-1.7434	0	0	Non-Hit
GBF1	-1.7596	0	0	-1.7362	0	0	Non-Hit
CHMP6	-1.7595	0	0	-1.8981	0	0	Non-Hit
ZNF131	-1.7593	0	0	-1.8653	0	0	Non-Hit
LSG1	-1.7587	0	0	-1.9551	0	0	Non-Hit
LAMTOR3	-1.7577	0	0	-1.6936	0	0	Non-Hit
SF3A2	-1.7562	0	0	-1.4935	0	0	Non-Hit
NEDD8	-1.7554	0	0	-1.9609	0	0	Non-Hit
PGAM1	-1.7549	0	0	-1.9536	0	0	Non-Hit
PREB	-1.7548	0	0	-2.1053	0	0	Non-Hit
RFC2	-1.7541	0	0	-1.8494	0	0	Non-Hit
RRN3	-1.7541	0	0	-1.9113	0	0	Non-Hit
WDR43	-1.7504	0	0	-1.8021	0	0	Non-Hit
SUCLA2	-1.7487	0	0	-1.7346	0	0	Non-Hit
PPP1R7	-1.7478	0	0	-1.8966	0	0	Non-Hit
GINS3	-1.7466	0	0	-1.8815	0	0	Non-Hit
ATP5J2	-1.7462	0	0	-1.698	0	0	Non-Hit
RAD21	-1.7462	0	0	-1.8163	0	0	Non-Hit
RRM2	-1.7462	0	0	-1.9086	0	0	Non-Hit
DHX36	-1.7427	0	0	-1.8022	0	0	Non-Hit
OSBP	-1.7426	0	0	-1.5822	0	0	Non-Hit
OBFC1	-1.7419	0	0	-1.7852	0	0	Non-Hit
HYPK	-1.7417	0	0	-1.7952	0	0	Non-Hit
PMPCA	-1.7417	0	0	-1.888	0	0	Non-Hit
HNRNPU	-1.7404	0	0	-1.7837	0	0	Non-Hit
NPIPB3	-1.7399	0	0	-1.8531	0	0	Non-Hit
DHX15	-1.7398	0	0	-2.0805	0	0	Non-Hit
TWISTNB	-1.7397	0	0	-1.6164	0	0	Non-Hit
DHX35	-1.7391	0	0	-1.8413	0	0	Non-Hit
HNRNPK	-1.7389	0	0	-1.9927	0	0	Non-Hit
KTI12	-1.7374	0	0	-1.5058	0	0	Non-Hit
RFC3	-1.7371	0	0	-2.0542	0	0	Non-Hit
RUNX1	-1.7363	0	0	-1.0151	0.00015696	0.0012959	Non-Hit
NOM1	-1.736	0	0	-1.5142	0	0	Non-Hit
NOP14	-1.736	0	0	-1.649	0	0	Non-Hit
PSMC6	-1.7337	0	0	-1.867	0	0	Non-Hit
NUBP1	-1.7333	0	0	-2.0083	0	0	Non-Hit
KANSL2	-1.7329	0	0	-1.6095	0	0	Non-Hit
PELP1	-1.7328	0	0	-2.0453	0	0	Non-Hit
MEPCE	-1.7319	0	0	-1.761	0	0	Non-Hit
PPP1R8	-1.7319	0	0	-1.9679	0	0	Non-Hit
TTC27	-1.7317	0	0	-2.3507	0	0	Non-Hit
GOLGA6L4	-1.7315	0	0	-1.7375	0	0	Non-Hit
LRRC37A3	-1.7312	0	0	-2.2291	0	0	Non-Hit
ASH2L	-1.7307	0	0	-1.7113	0	0	Non-Hit
DNTTIP2	-1.7305	0	0	-1.7861	0	0	Non-Hit
POLD3	-1.7301	0	0	-1.7748	0	0	Non-Hit
LAMTOR2	-1.7294	0	0	-1.631	0	0	Non-Hit
TAF2	-1.7286	0	0	-1.9758	0	0	Non-Hit
DDX21	-1.7273	0	0	-2.2617	0	0	Non-Hit
WDR82	-1.7273	0	0	-1.9768	0	0	Non-Hit
FIGNL1	-1.7267	0	0	-1.6888	0	0	Non-Hit
WDHD1	-1.7264	0	0	-1.8256	0	0	Non-Hit
ILF3	-1.7263	0	0	-1.8375	0	0	Non-Hit
MRPL44	-1.7253	0	0	-1.7718	0	0	Non-Hit
DDX47	-1.7248	0	0	-1.5767	0	0	Non-Hit
POLR1E	-1.7244	0	0	-1.7987	0	0	Non-Hit
MED23	-1.7221	0	0	-1.4746	0	0	Non-Hit
NEDD1	-1.7221	0	0	-1.6476	0	0	Non-Hit
NDC80	-1.7206	0	0	-2.0958	0	0	Non-Hit
SMC3	-1.7205	0	0	-2.1175	0	0	Non-Hit
WDR70	-1.7204	0	0	-1.9421	0	0	Non-Hit
GEMIN4	-1.7179	0	0	-1.9531	0	0	Non-Hit
CTC1	-1.7175	0	0	-1.9397	0	0	Non-Hit
RPP30	-1.7169	0	0	-1.7963	0	0	Non-Hit
DDX49	-1.7168	0	0	-1.4671	0	0	Non-Hit
GOLGA6C	-1.7162	0	0	-1.7498	0	0	Non-Hit
INTS10	-1.7147	0	0	-1.8788	0	0	Non-Hit
MRPS16	-1.7147	0	0	-1.6161	0	0	Non-Hit
HEATR1	-1.714	0	0	-1.9894	0	0	Non-Hit
PPIAL4F	-1.7139	0	0	-1.862	0	0	Non-Hit
DPY30	-1.7137	0	0	-1.3751	0	0	Non-Hit
TEX10	-1.7135	0	0	-1.6459	0	0	Non-Hit
RBBP5	-1.7133	0	0	-1.7338	0	0	Non-Hit
TPT1	-1.7104	0	0	-1.6953	0	0	Non-Hit
DLST	-1.7101	0	0	-1.6835	0	0	Non-Hit
RPLP1	-1.7087	0	0	-1.6837	0	0	Non-Hit
INTS7	-1.7084	0	0	-1.6502	0	0	Non-Hit
RSL24D1	-1.7071	0	0	-1.869	0	0	Non-Hit
LRRC37A	-1.7063	0	0	-1.9857	0	0	Non-Hit
IPO13	-1.7041	0	0	-1.949	0	0	Non-Hit
CDCA8	-1.7035	0	0	-1.8833	0	0	Non-Hit
PSMA4	-1.7035	0	0	-1.8336	0	0	Non-Hit
NUP88	-1.7033	0	0	-1.8929	0	0	Non-Hit
SARS	-1.7032	0	0	-1.7908	0	0	Non-Hit
FAM96B	-1.7031	0	0	-2.2114	0	0	Non-Hit
RBBP6	-1.7023	0	0	-1.6778	0	0	Non-Hit
TXNRD1	-1.702	0	0	-1.8056	0	0	Non-Hit
CBWD1	-1.7011	0	0	-1.869	0	0	Non-Hit
ITGB1	-1.7007	0	0	-1.8448	0	0	Non-Hit
PES1	-1.6998	0	0	-1.9721	0	0	Non-Hit
CYCS	-1.6996	0	0	-1.33	0	0	Non-Hit
TLN1	-1.6994	0	0	-1.5732	0	0	Non-Hit
CTNNBL1	-1.699	0	0	-1.7185	0	0	Non-Hit
RIOK2	-1.6988	0	0	-1.7177	0	0	Non-Hit
SACM1L	-1.698	0	0	-2.2332	0	0	Non-Hit
UTP6	-1.6972	0	0	-2.0547	0	0	Non-Hit
POLR1A	-1.6969	0	0	-1.9785	0	0	Non-Hit
DCTN1	-1.6968	0	0	-1.6927	0	0	Non-Hit
EDC4	-1.6958	0	0	-1.5504	0	0	Non-Hit
BPTF	-1.6952	0	0	-1.8913	0	0	Non-Hit
STAG1	-1.6946	0	0	-1.5119	0	0	Non-Hit
POLA1	-1.6934	0	0	-1.8082	0	0	Non-Hit
TM2D2	-1.6931	0	0	-1.4913	0	0	Non-Hit
VPS13D	-1.6925	0	0	-1.808	0	0	Non-Hit
TBL3	-1.6923	0	0	-1.9126	0	0	Non-Hit
PRC1	-1.6921	0	0	-1.748	0	0	Non-Hit
TRIM37	-1.692	0	0	-1.9397	0	0	Non-Hit
PRPF6	-1.6918	0	0	-1.6961	0	0	Non-Hit
NSA2	-1.6911	0	0	-1.8033	0	0	Non-Hit
DNLZ	-1.691	0	0	-1.7065	0	0	Non-Hit
EIF3A	-1.6902	0	0	-1.8019	0	0	Non-Hit
RRAGA	-1.6901	0	0	-1.3598	0	0	Non-Hit
XPO5	-1.6899	0	0	-1.7208	0	0	Non-Hit
FDPS	-1.6883	0	0	-1.8985	0	0	Non-Hit
LRPPRC	-1.6877	0	0	-1.636	0	0	Non-Hit
BRIX1	-1.6876	0	0	-1.6142	0	0	Non-Hit
PET117	-1.6866	0	0	-1.4159	0	0	Non-Hit
SSU72	-1.6859	0	0	-2.0297	0	0	Non-Hit
CHERP	-1.6856	0	0	-2.1217	0	0	Non-Hit
IPO11	-1.6833	0	0	-1.481	0	0	Non-Hit
HECTD1	-1.6832	0	0	-1.6283	0	0	Non-Hit
MED19	-1.683	0	0	-1.85	0	0	Non-Hit
MRPL28	-1.6816	0	0	-1.6983	0	0	Non-Hit
RRS1	-1.6815	0	0	-1.7237	0	0	Non-Hit
DHPS	-1.6778	0	0	-1.8186	0	0	Non-Hit
PSMD7	-1.6778	0	0	-1.8706	0	0	Non-Hit
FNTA	-1.677	0	0	-1.6542	0	0	Non-Hit
EXOSC4	-1.6766	0	0	-1.8386	0	0	Non-Hit
H3F3A	-1.6758	0	0	-1.9903	0	0	Non-Hit
CCDC101	-1.6751	0	0	-1.7476	0	0	Non-Hit
AURKA	-1.675	0	0	-1.5881	0	0	Non-Hit
MYL6	-1.6749	0	0	-1.2592	0	0	Non-Hit
POLR1D	-1.6749	0	0	-1.5074	0	0	Non-Hit
TUBG1	-1.6747	0	0	-1.3794	0	0	Non-Hit
SLU7	-1.6745	0	0	-1.95	0	0	Non-Hit
SLC39A10	-1.6742	0	0	-1.515	0	0	Non-Hit
GOLGA8H	-1.6739	0	0	-1.5065	0	0	Non-Hit
TELO2	-1.6739	0	0	-1.8403	0	0	Non-Hit
HCFC1	-1.6722	0	0	-2.1937	0	0	Non-Hit
PDCD11	-1.6711	0	0	-1.7473	0	0	Non-Hit
CTU2	-1.671	0	0	-1.5178	0	0	Non-Hit
NOL8	-1.6703	0	0	-1.7963	0	0	Non-Hit
PGK1	-1.6703	0	0	-1.9981	0	0	Non-Hit
HNRNPA1	-1.6671	0	0	-1.9163	0	0	Non-Hit
DMAP1	-1.6651	0	0	-1.7589	0	0	Non-Hit
KDM1A	-1.6637	0	0	-1.1613	0	0	Non-Hit
CDC6	-1.6634	0	0	-1.6547	0	0	Non-Hit
CXorf56	-1.6634	0	0	-2.3037	0	0	Non-Hit
ERH	-1.6634	0	0	-1.6067	0	0	Non-Hit
SMARCB1	-1.6634	0	0	-1.6141	0	0	Non-Hit
SARS2	-1.663	0	0	-1.7654	0	0	Non-Hit
GTF2B	-1.6626	0	0	-1.9473	0	0	Non-Hit
MRPL12	-1.662	0	0	-1.505	0	0	Non-Hit
DYNC1H1	-1.6614	0	0	-1.6906	0	0	Non-Hit
CDT1	-1.6605	0	0	-1.6	0	0	Non-Hit
VEZT	-1.6597	0	0	-1.6347	0	0	Non-Hit
MCM6	-1.6595	0	0	-2.0564	0	0	Non-Hit
EEF1G	-1.6587	0	0	-1.8794	0	0	Non-Hit
NMD3	-1.6568	0	0	-1.8807	0	0	Non-Hit
PSMD3	-1.6562	0	0	-2.122	0	0	Non-Hit
SKIV2L	-1.6551	0	0	-1.551	0	0	Non-Hit
LIN52	-1.6548	0	0	-1.918	0	0	Non-Hit
CLSPN	-1.6533	0	0	-1.5193	0	0	Non-Hit
CHD4	-1.6527	0	0	-1.687	0	0	Non-Hit
CDK12	-1.6523	0	0	-1.5225	0	0	Non-Hit
GFM1	-1.6519	0	0	-1.6367	0	0	Non-Hit
RNF113A	-1.6504	0	0	-1.7918	0	0	Non-Hit
EMG1	-1.65	0	0	-1.6299	0	0	Non-Hit
AARS	-1.6463	0	0	-1.7178	0	0	Non-Hit
NUP160	-1.6461	0	0	-1.9406	0	0	Non-Hit
RPRD1B	-1.6455	0	0	-2.1008	0	0	Non-Hit
RFWD2	-1.6434	0	0	-1.1646	0	0	Non-Hit
HAUS3	-1.6427	0	0	-1.6267	0	0	Non-Hit
RABGGTA	-1.6427	0	0	-1.8008	0	0	Non-Hit
CENPI	-1.6415	0	0	-1.7908	0	0	Non-Hit
HMGCR	-1.6396	0	0	-1.6451	0	0	Non-Hit
RPS3	-1.6387	0	0	-1.8159	0	0	Non-Hit
PSMA2	-1.6381	0	0	-1.8372	0	0	Non-Hit
ALG1L2	-1.6376	0	0	-1.6181	0	0	Non-Hit
C3orf38	-1.6371	0	0	-1.6782	0	0	Non-Hit
RPS23	-1.6369	0	0	-1.4425	0	0	Non-Hit
SRRT	-1.6352	0	0	-1.5443	0	0	Non-Hit
MCM7	-1.6338	0	0	-1.9605	0	0	Non-Hit
PMVK	-1.6337	0	0	-1.5623	0	0	Non-Hit
NMT1	-1.6334	0	0	-1.5909	0	0	Non-Hit
NAA35	-1.6328	0	0	-1.4735	0	0	Non-Hit
HMBS	-1.6327	0	0	-1.5749	0	0	Non-Hit
KIAA1429	-1.6326	0	0	-1.5148	0	0	Non-Hit
HAUS8	-1.6322	0	0	-1.8998	0	0	Non-Hit
ATP5A1	-1.6314	0	0	-1.672	0	0	Non-Hit
ARFRP1	-1.6312	0	0	-1.5576	0	0	Non-Hit
RPF1	-1.631	0	0	-1.8023	0	0	Non-Hit
SETD2	-1.6307	0	0	-1.7445	0	0	Non-Hit
SPATA5L1	-1.6296	0	0	-1.6531	0	0	Non-Hit
TINF2	-1.6296	0	0	-1.988	0	0	Non-Hit
TRAPPC1	-1.629	0	0	-1.4075	0	0	Non-Hit
USP17L15	-1.6283	0	0	-1.3692	0	0	Non-Hit
COPS8	-1.6277	0	0	-1.644	0	0	Non-Hit
ENO1	-1.6275	0	0	-1.8371	0	0	Non-Hit
CENPW	-1.6272	0	0	-1.7572	0	0	Non-Hit
HIST1H2BN	-1.6271	0	0	-1.7216	0	0	Non-Hit
COASY	-1.627	0	0	-1.6546	0	0	Non-Hit
ECT2	-1.6268	0	0	-1.6675	0	0	Non-Hit
RAD1	-1.6263	0	0	-2.2538	0	0	Non-Hit
TERF1	-1.6258	0	0	-1.5035	0	0	Non-Hit
EIF5A	-1.6257	0	0	-1.8739	0	0	Non-Hit
ABCF1	-1.6246	0	0	-1.7456	0	0	Non-Hit
CHTF18	-1.6245	0	0	-1.9374	0	0	Non-Hit
DDX6	-1.6238	0	0	-1.6587	0	0	Non-Hit
NCAPD3	-1.6238	0	0	-1.7324	0	0	Non-Hit
FZR1	-1.6235	0	0	-1.5478	0	0	Non-Hit
NOL9	-1.6233	0	0	-1.7909	0	0	Non-Hit
EIF3G	-1.6222	0	0	-1.7435	0	0	Non-Hit
VWA9	-1.6209	0	0	-1.7332	0	0	Non-Hit
COX17	-1.6204	0	0	-1.3632	0	0	Non-Hit
C1QBP	-1.6202	0	0	-1.3713	0	0	Non-Hit
PSMC5	-1.6202	0	0	-1.9251	0	0	Non-Hit
ADAT2	-1.6197	0	0	-1.5098	0	0	Non-Hit
XAB2	-1.6195	0	0	-1.7121	0	0	Non-Hit
TRAPPC5	-1.6192	0	0	-1.4	0	0	Non-Hit
CDC73	-1.6188	0	0	-1.7004	0	0	Non-Hit
PIGH	-1.6179	0	0	-1.5718	0	0	Non-Hit
USP17L18	-1.6179	0	0	-1.7124	0	0	Non-Hit
TRNT1	-1.6173	0	0	-1.598	0	0	Non-Hit
VPS35	-1.6173	0	0	-1.2238	0	0	Non-Hit
HJURP	-1.6156	0	0	-1.6858	0	0	Non-Hit
SEPTIN7	-1.6153	0	0	-1.8015	0	0	Non-Hit
TAMM41	-1.6153	0	0	-1.83	0	0	Non-Hit
MRPS18C	-1.6152	0	0	-1.6058	0	0	Non-Hit
MCMBP	-1.6146	0	0	-1.8409	0	0	Non-Hit
FARSA	-1.6138	0	0	-1.7989	0	0	Non-Hit
RPN2	-1.613	0	0	-1.6416	0	0	Non-Hit
WBP4	-1.613	0	0	-1.2864	0	0	Non-Hit
SLC35A1	-1.6123	0	0	-1.6145	0	0	Non-Hit
HNRNPA2B1	-1.6121	0	0	-1.7665	0	0	Non-Hit
UBE2Q2L	-1.6114	0	0	-1.5991	0	0	Non-Hit
PDPK1	-1.6109	0	0	-1.662	0	0	Non-Hit
CTDNEP1	-1.6105	0	0	-1.7308	0	0	Non-Hit
AP2S1	-1.61	0	0	-1.8488	0	0	Non-Hit
DNMT1	-1.6098	0	0	-1.8856	0	0	Non-Hit
MRPS7	-1.6095	0	0	-1.6674	0	0	Non-Hit
RPL38	-1.6095	0	0	-1.7527	0	0	Non-Hit
CPSF4	-1.6079	0	0	-1.732	0	0	Non-Hit
MTOR	-1.6068	0	0	-1.4336	0	0	Non-Hit
NPIPA5	-1.6068	0	0	-1.3219	0	0	Non-Hit
NHLRC2	-1.6064	0	0	-1.7816	0	0	Non-Hit
NIP7	-1.6063	0	0	-1.4949	0	0	Non-Hit
UROS	-1.6062	0	0	-1.5798	0	0	Non-Hit
POLR1B	-1.6052	0	0	-1.6416	0	0	Non-Hit
DARS	-1.6051	0	0	-1.4727	0	0	Non-Hit
NFE2L2	-1.6041	0	0	-1.6521	0	0	Non-Hit
ISCA1	-1.604	0	0	-1.3918	0	0	Non-Hit
TUBA1B	-1.6039	0	0	-1.6157	0	0	Non-Hit
PIGM	-1.6037	0	0	-1.4751	0	0	Non-Hit
CRNKL1	-1.6027	0	0	-2.0166	0	0	Non-Hit
MBTPS1	-1.6023	0	0	-1.5681	0	0	Non-Hit
SEC61A1	-1.602	0	0	-1.5888	0	0	Non-Hit
TBC1D3K	-1.6008	0	0	-1.6882	0	0	Non-Hit
ZCCHC9	-1.6003	0	0	-1.8209	0	0	Non-Hit
RPS7	-1.5994	0	0	-1.6364	0	0	Non-Hit
COG3	-1.599	0	0	-1.7705	0	0	Non-Hit
SPC24	-1.5966	0	0	-2.0853	0	0	Non-Hit
HSPA9	-1.5954	0	0	-1.8542	0	0	Non-Hit
RPP25L	-1.595	0	0	-1.7553	0	0	Non-Hit
INTS5	-1.5949	0	0	-1.4976	0	0	Non-Hit
VMP1	-1.5947	0	0	-1.8718	0	0	Non-Hit
PSMD13	-1.5941	0	0	-1.7484	0	0	Non-Hit
AQP7	-1.5914	0	0	-1.6485	0	0	Non-Hit
ELP3	-1.5914	0	0	-1.5276	0	0	Non-Hit
C16orf62	-1.5889	0	0	-0.81334	0.0019359	0.011765	Non-Hit
INTS3	-1.5869	0	0	-1.4223	0	0	Non-Hit
SBDS	-1.5866	0	0	-2.2354	0	0	Non-Hit
MYO9B	-1.5865	0	0	-1.5181	0	0	Non-Hit
EEF2	-1.5864	0	0	-1.7721	0	0	Non-Hit
BRAP	-1.5862	0	0	-1.3304	0	0	Non-Hit
COPB2	-1.585	0	0	-1.6616	0	0	Non-Hit
GNL3L	-1.5841	0	0	-1.632	0	0	Non-Hit
TTI2	-1.5841	0	0	-1.6673	0	0	Non-Hit
ARHGEF7	-1.5837	0	0	-1.4231	0	0	Non-Hit
MMS22L	-1.5836	0	0	-1.6079	0	0	Non-Hit
TOPBP1	-1.5833	0	0	-1.5613	0	0	Non-Hit
DHX8	-1.5831	0	0	-1.2904	0	0	Non-Hit
MRPS2	-1.5825	0	0	-1.5258	0	0	Non-Hit
PCYT1A	-1.5813	0	0	-1.7296	0	0	Non-Hit
WDR74	-1.5809	0	0	-1.8797	0	0	Non-Hit
TUBGCP4	-1.5804	0	0	-1.8075	0	0	Non-Hit
ZNF236	-1.5804	0	0	-1.5146	0	0	Non-Hit
POLR2C	-1.5795	0	0	-1.8343	0	0	Non-Hit
GOLGA6A	-1.5778	0	0	-1.4017	0	0	Non-Hit
ATP5B	-1.5775	0	0	-1.7382	0	0	Non-Hit
LIPT2	-1.5768	0	0	-1.4826	0	0	Non-Hit
ZRSR2	-1.5765	0	0	-1.5824	0	0	Non-Hit
NCAPH2	-1.5758	0	0	-1.9086	0	0	Non-Hit
NCBP1	-1.5754	0	0	-1.7198	0	0	Non-Hit
COPA	-1.5752	0	0	-2.1054	0	0	Non-Hit
ABCE1	-1.5748	0	0	-1.5437	0	0	Non-Hit
HNRNPL	-1.5747	0	0	-1.5836	0	0	Non-Hit
TUBGCP3	-1.5744	0	0	-1.8617	0	0	Non-Hit
KCTD5	-1.5736	0	0	-1.3881	0	0	Non-Hit
SF3B1	-1.5729	0	0	-1.8867	0	0	Non-Hit
MRPL15	-1.5726	0	0	-1.813	0	0	Non-Hit
WDR3	-1.5726	0	0	-1.8016	0	0	Non-Hit
PUF60	-1.5723	0	0	-1.6265	0	0	Non-Hit
ZNF638	-1.5703	0	0	-1.5144	0	0	Non-Hit
ORC1	-1.5702	0	0	-1.7027	0	0	Non-Hit
OSTC	-1.5685	0	0	-1.4485	0	0	Non-Hit
PPIE	-1.5685	0	0	-1.6648	0	0	Non-Hit
DPM1	-1.5675	0	0	-1.696	0	0	Non-Hit
METTL16	-1.5674	0	0	-1.6303	0	0	Non-Hit
MTPAP	-1.5671	0	0	-1.4708	0	0	Non-Hit
PSMA3	-1.5661	0	0	-1.7891	0	0	Non-Hit
GATAD1	-1.5652	0	0	-1.4677	0	0	Non-Hit
PKMYT1	-1.5649	0	0	-2.1013	0	0	Non-Hit
PSMD12	-1.5633	0	0	-1.7187	0	0	Non-Hit
VTA1	-1.5625	0	0	-1.9136	0	0	Non-Hit
CAD	-1.5599	0	0	-1.5645	0	0	Non-Hit
RBMX	-1.5596	0	0	-1.7802	0	0	Non-Hit
ATP5D	-1.5595	0	0	-1.7144	0	0	Non-Hit
NKAP	-1.5591	0	0	-1.5491	0	0	Non-Hit
FAM157A	-1.5586	0	0	-1.5562	0	0	Non-Hit
PWP1	-1.5586	0	0	-1.7642	0	0	Non-Hit
TNPO3	-1.558	0	0	-1.6045	0	0	Non-Hit
GINS1	-1.5579	0	0	-1.541	0	0	Non-Hit
FKBPL	-1.5578	0	0	-1.6366	0	0	Non-Hit
FTSJ3	-1.5567	0	0	-1.7881	0	0	Non-Hit
ABT1	-1.5559	0	0	-1.7993	0	0	Non-Hit
TFAP4	-1.5554	0	0	-1.5591	0	0	Non-Hit
CTR9	-1.5553	0	0	-1.5803	0	0	Non-Hit
WNK1	-1.5549	0	0	-1.8633	0	0	Non-Hit
GCN1L1	-1.5547	0	0	-1.3628	0	0	Non-Hit
RAB3GAP2	-1.554	0	0	-1.6945	0	0	Non-Hit
NPM1	-1.5533	0	0	-1.5864	0	0	Non-Hit
ALG1	-1.5532	0	0	-1.4578	0	0	Non-Hit
OR7E24	-1.5515	0	0	-1.6539	0	0	Non-Hit
EAF1	-1.5511	0	0	-1.6666	0	0	Non-Hit
HIST2H3D	-1.5509	0	0	-1.7758	0	0	Non-Hit
SETDB1	-1.5502	0	0	-1.6159	0	0	Non-Hit
RPUSD4	-1.5478	0	0	-1.764	0	0	Non-Hit
GTF2A2	-1.5467	0	0	-1.4276	0	0	Non-Hit
LSM4	-1.5457	0	0	-1.9269	0	0	Non-Hit
AGAP9	-1.5454	0	0	-1.5598	0	0	Non-Hit
ATP5H	-1.544	0	0	-1.7812	0	0	Non-Hit
RAE1	-1.5439	0	0	-1.6185	0	0	Non-Hit
FAM98B	-1.5435	0	0	-1.9466	0	0	Non-Hit
LONP1	-1.5433	0	0	-1.3887	0	0	Non-Hit
MYBL2	-1.543	0	0	-1.6727	0	0	Non-Hit
TRAPPC4	-1.5429	0	0	-1.9724	0	0	Non-Hit
NOL7	-1.5418	0	0	-1.8236	0	0	Non-Hit
PIGW	-1.5412	0	0	-1.9457	0	0	Non-Hit
CPSF3L	-1.5409	0	0	-1.5471	0	0	Non-Hit
NDUFA11	-1.5408	0	0	-1.0401	5.23e-05	0.00045413	Non-Hit
CREBBP	-1.5406	0	0	-1.4005	0	0	Non-Hit
GPI	-1.5403	0	0	-1.2477	0	0	Non-Hit
C16orf59	-1.5391	0	0	-1.4309	0	0	Non-Hit
PLA2G10	-1.5381	0	0	-1.6253	0	0	Non-Hit
MED8	-1.5374	0	0	-1.9443	0	0	Non-Hit
KCMF1	-1.537	0	0	-1.7418	0	0	Non-Hit
SAP30BP	-1.5361	0	0	-1.573	0	0	Non-Hit
RPL41	-1.5352	0	0	-1.3944	0	0	Non-Hit
BOP1	-1.5349	0	0	-1.8234	0	0	Non-Hit
MRPL4	-1.5341	0	0	-1.4949	0	0	Non-Hit
RPS10-NUDT3	-1.534	0	0	-1.7021	0	0	Non-Hit
CENPN	-1.5338	0	0	-1.6284	0	0	Non-Hit
BTF3	-1.5335	0	0	-1.6697	0	0	Non-Hit
CYC1	-1.5335	0	0	-1.379	0	0	Non-Hit
CTDSPL2	-1.533	0	0	-1.7991	0	0	Non-Hit
DYNLRB1	-1.5315	0	0	-1.9374	0	0	Non-Hit
DDX55	-1.5305	0	0	-1.7928	0	0	Non-Hit
SUPT5H	-1.5305	0	0	-1.518	0	0	Non-Hit
CDC27	-1.5299	0	0	-1.8901	0	0	Non-Hit
RBX1	-1.5296	0	0	-1.4644	0	0	Non-Hit
PLK4	-1.5286	0	0	-1.6047	0	0	Non-Hit
KAT8	-1.5274	0	0	-1.5322	0	0	Non-Hit
PPP1R15B	-1.5272	0	0	-1.5475	0	0	Non-Hit
GATC	-1.5267	0	0	-1.2777	0	0	Non-Hit
FAM178A	-1.5261	0	0	-1.5421	0	0	Non-Hit
USP10	-1.5256	0	0	-1.5172	0	0	Non-Hit
NUP43	-1.5255	0	0	-1.5538	0	0	Non-Hit
USPL1	-1.5247	0	0	-1.4755	0	0	Non-Hit
NBAS	-1.5229	0	0	-1.8138	0	0	Non-Hit
ASNA1	-1.5224	0	0	-1.4394	0	0	Non-Hit
PSMC3	-1.5215	0	0	-1.8319	0	0	Non-Hit
CDK7	-1.5212	0	0	-1.8452	0	0	Non-Hit
ZW10	-1.5212	0	0	-1.3825	0	0	Non-Hit
WDR24	-1.5209	0	0	-1.6296	0	0	Non-Hit
ANAPC2	-1.5206	0	0	-1.9955	0	0	Non-Hit
NANOGNB	-1.5205	0	0	-1.4845	0	0	Non-Hit
DDX19A	-1.5201	0	0	-1.8181	0	0	Non-Hit
EIF3E	-1.5189	0	0	-1.788	0	0	Non-Hit
AFG3L2	-1.5183	0	0	-1.7308	0	0	Non-Hit
PTGES3	-1.5176	0	0	-1.8977	0	0	Non-Hit
LYRM4	-1.517	0	0	-1.6143	0	0	Non-Hit
AIFM1	-1.5165	0	0	-1.7726	0	0	Non-Hit
POP5	-1.5158	0	0	-1.6447	0	0	Non-Hit
LSM11	-1.5153	0	0	-1.6357	0	0	Non-Hit
MCM3AP	-1.5151	0	0	-1.6141	0	0	Non-Hit
LAGE3	-1.5148	0	0	-1.5156	0	0	Non-Hit
DGCR14	-1.5145	0	0	-1.5252	0	0	Non-Hit
MTG2	-1.5145	0	0	-1.4323	0	0	Non-Hit
BIRC5	-1.5143	0	0	-2.1039	0	0	Non-Hit
ICE2	-1.5141	0	0	-1.7099	0	0	Non-Hit
ORC3	-1.5119	0	0	-1.5348	0	0	Non-Hit
BLM	-1.5102	0	0	-1.4266	0	0	Non-Hit
HNRNPF	-1.5101	0	0	-1.4418	0	0	Non-Hit
PFDN2	-1.5101	0	0	-1.645	0	0	Non-Hit
FAM50A	-1.5093	0	0	-1.2713	0	0	Non-Hit
PELO	-1.5091	0	0	-1.6022	0	0	Non-Hit
GGPS1	-1.5088	0	0	-1.9199	0	0	Non-Hit
NUDCD3	-1.506	0	0	-1.7261	0	0	Non-Hit
PRPF40A	-1.5055	0	0	-1.7516	0	0	Non-Hit
UTP11L	-1.5055	0	0	-1.6148	0	0	Non-Hit
PGAP2	-1.5053	0	0	-1.5438	0	0	Non-Hit
NSL1	-1.5045	0	0	-1.644	0	0	Non-Hit
RAD51C	-1.5044	0	0	-1.3267	0	0	Non-Hit
PTPN11	-1.5041	0	0	-1.5347	0	0	Non-Hit
UTP23	-1.504	0	0	-1.5118	0	0	Non-Hit
PGGT1B	-1.5025	0	0	-1.7215	0	0	Non-Hit
GABPA	-1.5021	0	0	-1.3515	0	0	Non-Hit
PMF1-BGLAP	-1.5021	0	0	-1.6592	0	0	Non-Hit
TUBD1	-1.502	0	0	-1.6935	0	0	Non-Hit
CSE1L	-1.5019	0	0	-1.8506	0	0	Non-Hit
RPL29	-1.5016	0	0	-1.5483	0	0	Non-Hit
MRPS30	-1.5011	0	0	-1.3289	0	0	Non-Hit
SNIP1	-1.5004	0	0	-1.3873	0	0	Non-Hit
EPRS	-1.4998	0	0	-1.9053	0	0	Non-Hit
CCNC	-1.4994	0	0	-1.5389	0	0	Non-Hit
NEK1	-1.4994	0	0	-1.6897	0	0	Non-Hit
PTAR1	-1.4994	0	0	-1.2887	0	0	Non-Hit
PDCL	-1.4982	0	0	-1.146	0	0	Non-Hit
CENPL	-1.4979	0	0	-1.7029	0	0	Non-Hit
ARPC3	-1.4977	0	0	-1.5108	0	0	Non-Hit
RACGAP1	-1.4973	0	0	-1.5233	0	0	Non-Hit
CEBPB	-1.4967	0	0	-1.5025	0	0	Non-Hit
CDC25A	-1.4966	0	0	-1.5297	0	0	Non-Hit
DICER1	-1.4953	0	0	-1.4904	0	0	Non-Hit
KRT18	-1.4945	0	0	-1.8775	0	0	Non-Hit
MATR3	-1.4944	0	0	-1.7069	0	0	Non-Hit
TARDBP	-1.4943	0	0	-1.6779	0	0	Non-Hit
GTF3C3	-1.4939	0	0	-1.3604	0	0	Non-Hit
MVD	-1.493	0	0	-1.376	0	0	Non-Hit
SLC35B1	-1.4926	0	0	-1.5411	0	0	Non-Hit
SPPL3	-1.4919	0	0	-1.7694	0	0	Non-Hit
NIFK	-1.4902	0	0	-1.4774	0	0	Non-Hit
PIGA	-1.4886	0	0	-1.7004	0	0	Non-Hit
RFC1	-1.4883	0	0	-1.5548	0	0	Non-Hit
DTYMK	-1.4882	0	0	-1.6259	0	0	Non-Hit
NOP10	-1.4873	0	0	-2.0191	0	0	Non-Hit
OGFR	-1.4871	0	0	-1.4732	0	0	Non-Hit
TMEM30A	-1.4851	0	0	-1.5164	0	0	Non-Hit
RNMT	-1.4847	0	0	-1.5995	0	0	Non-Hit
SNW1	-1.4847	0	0	-1.4937	0	0	Non-Hit
CFAP20	-1.4838	0	0	-1.4932	0	0	Non-Hit
CRTC2	-1.483	0	0	-1.289	0	0	Non-Hit
GATB	-1.4828	0	0	-1.3145	0	0	Non-Hit
ACTR5	-1.4814	0	0	-1.3815	0	0	Non-Hit
TMED10	-1.4811	0	0	-1.7548	0	0	Non-Hit
RAB18	-1.481	0	0	-1.8581	0	0	Non-Hit
TBCE	-1.4809	0	0	-1.5961	0	0	Non-Hit
SIN3A	-1.4808	0	0	-1.5269	0	0	Non-Hit
YKT6	-1.4807	0	0	-1.3957	0	0	Non-Hit
PTPN23	-1.4804	0	0	-1.5259	0	0	Non-Hit
WDR75	-1.4803	0	0	-1.48	0	0	Non-Hit
CKS1B	-1.4802	0	0	-1.4861	0	0	Non-Hit
MYBBP1A	-1.4801	0	0	-1.4233	0	0	Non-Hit
PLRG1	-1.4796	0	0	-1.7283	0	0	Non-Hit
USP36	-1.4795	0	0	-1.2235	0	0	Non-Hit
CDC20	-1.4786	0	0	-2.0331	0	0	Non-Hit
DAP3	-1.478	0	0	-1.4579	0	0	Non-Hit
QRSL1	-1.4777	0	0	-1.5096	0	0	Non-Hit
SPRR2B	-1.4776	0	0	-1.3056	0	0	Non-Hit
NR3C1	-1.4775	0	0	-2.066	0	0	Non-Hit
RTCB	-1.4772	0	0	-1.6572	0	0	Non-Hit
SMNDC1	-1.4767	0	0	-1.5466	0	0	Non-Hit
MDM2	-1.4764	0	0	-1.715	0	0	Non-Hit
METTL3	-1.4759	0	0	-1.5054	0	0	Non-Hit
SART3	-1.4759	0	0	-1.6755	0	0	Non-Hit
THOC2	-1.4759	0	0	-1.7088	0	0	Non-Hit
CHD2	-1.4757	0	0	-1.6408	0	0	Non-Hit
UBR4	-1.4753	0	0	-1.611	0	0	Non-Hit
U2AF2	-1.4739	0	0	-1.8239	0	0	Non-Hit
SRSF11	-1.4737	0	0	-1.4201	0	0	Non-Hit
TBL1XR1	-1.4726	0	0	-1.4262	0	0	Non-Hit
MARK2	-1.4724	0	0	-1.5271	0	0	Non-Hit
SHC1	-1.4719	0	0	-1.3789	0	0	Non-Hit
SNAP23	-1.4718	0	0	-1.4559	0	0	Non-Hit
CTU1	-1.471	0	0	-1.3302	0	0	Non-Hit
COPB1	-1.4707	0	0	-1.6372	0	0	Non-Hit
DHX38	-1.4702	0	0	-1.4172	0	0	Non-Hit
TRMT10A	-1.4701	0	0	-1.3204	0	0	Non-Hit
METTL17	-1.4699	0	0	-1.2966	0	0	Non-Hit
BANF1	-1.469	0	0	-1.6852	0	0	Non-Hit
SRBD1	-1.4687	0	0	-1.5265	0	0	Non-Hit
BRD7	-1.4686	0	0	-1.9359	0	0	Non-Hit
C19orf25	-1.4682	0	0	-1.4849	0	0	Non-Hit
NR2C2AP	-1.4682	0	0	-1.0092	0.00015696	0.0012959	Non-Hit
KIAA0391	-1.468	0	0	-1.6271	0	0	Non-Hit
ARIH1	-1.4679	0	0	-1.473	0	0	Non-Hit
PIK3C3	-1.4678	0	0	-1.52	0	0	Non-Hit
NUDC	-1.4673	0	0	-1.238	0	0	Non-Hit
ZWINT	-1.4672	0	0	-1.4164	0	0	Non-Hit
COX15	-1.467	0	0	-1.2449	0	0	Non-Hit
TFAP2A	-1.4667	0	0	-0.82315	0.0016219	0.010032	Non-Hit
MRPL53	-1.4662	0	0	-1.2867	0	0	Non-Hit
CWC22	-1.4661	0	0	-1.5355	0	0	Non-Hit
GADD45GIP1	-1.4659	0	0	-1.2677	0	0	Non-Hit
DDX46	-1.4639	0	0	-1.6801	0	0	Non-Hit
MRPS22	-1.4636	0	0	-1.2585	0	0	Non-Hit
NDUFA1	-1.4633	0	0	-1.2182	0	0	Non-Hit
MRPL46	-1.4629	0	0	-1.4505	0	0	Non-Hit
ANKLE2	-1.4627	0	0	-1.6833	0	0	Non-Hit
SP2	-1.4623	0	0	-1.3102	0	0	Non-Hit
LIPT1	-1.461	0	0	-1.5367	0	0	Non-Hit
DIS3L	-1.4606	0	0	-1.1751	0	0	Non-Hit
DYNLL1	-1.4606	0	0	-1.1463	0	0	Non-Hit
WDR73	-1.4604	0	0	-1.9587	0	0	Non-Hit
MRPS21	-1.4602	0	0	-1.345	0	0	Non-Hit
NOTCH2NL	-1.4592	0	0	-1.4518	0	0	Non-Hit
EBNA1BP2	-1.459	0	0	-1.3768	0	0	Non-Hit
DDX3X	-1.4587	0	0	-1.3915	0	0	Non-Hit
DCTN2	-1.4574	0	0	-1.5113	0	0	Non-Hit
CLNS1A	-1.457	0	0	-1.8706	0	0	Non-Hit
TAF1D	-1.4563	0	0	-1.3645	0	0	Non-Hit
UBE3D	-1.4531	0	0	-1.4927	0	0	Non-Hit
DDX18	-1.4525	0	0	-2.08	0	0	Non-Hit
PABPC1	-1.4518	0	0	-1.5346	0	0	Non-Hit
EIF4G2	-1.4517	0	0	-1.584	0	0	Non-Hit
GNL2	-1.4512	0	0	-1.6801	0	0	Non-Hit
MRPS12	-1.4512	0	0	-1.3553	0	0	Non-Hit
POT1	-1.4508	0	0	-1.5654	0	0	Non-Hit
PIGK	-1.4494	0	0	-1.4414	0	0	Non-Hit
SYMPK	-1.4488	0	0	-1.4792	0	0	Non-Hit
PNPT1	-1.4486	0	0	-1.6285	0	0	Non-Hit
COPG1	-1.4476	0	0	-1.663	0	0	Non-Hit
MCL1	-1.4475	0	0	-1.9301	0	0	Non-Hit
SEC16A	-1.4475	0	0	-1.2136	0	0	Non-Hit
RNGTT	-1.4472	0	0	-2.0542	0	0	Non-Hit
NHP2L1	-1.4471	0	0	-1.6611	0	0	Non-Hit
CBFB	-1.4443	0	0	-0.76907	0.0030346	0.016994	Non-Hit
PRCC	-1.4438	0	0	-1.362	0	0	Non-Hit
WRAP53	-1.4415	0	0	-1.6925	0	0	Non-Hit
MRPL38	-1.4408	0	0	-1.375	0	0	Non-Hit
RUVBL2	-1.4398	0	0	-1.833	0	0	Non-Hit
IRF2BP2	-1.4395	0	0	-0.88897	0.00068017	0.0046763	Non-Hit
PRPF31	-1.4382	0	0	-1.6024	0	0	Non-Hit
GMNN	-1.4373	0	0	-1.858	0	0	Non-Hit
CCNK	-1.4371	0	0	-1.4426	0	0	Non-Hit
C21orf59	-1.4355	0	0	-1.7098	0	0	Non-Hit
CPSF2	-1.4352	0	0	-1.6317	0	0	Non-Hit
GPR89A	-1.4344	0	0	-1.8882	0	0	Non-Hit
CLP1	-1.4342	0	0	-1.7369	0	0	Non-Hit
EXOC3	-1.4339	0	0	-1.7237	0	0	Non-Hit
EXOSC6	-1.4339	0	0	-1.7084	0	0	Non-Hit
TSFM	-1.4335	0	0	-1.4637	0	0	Non-Hit
RSL1D1	-1.433	0	0	-1.6455	0	0	Non-Hit
RTFDC1	-1.4326	0	0	-1.6268	0	0	Non-Hit
AP2M1	-1.432	0	0	-1.2925	0	0	Non-Hit
CDIPT	-1.4314	0	0	-1.4352	0	0	Non-Hit
WEE1	-1.4309	0	0	-1.4741	0	0	Non-Hit
MASTL	-1.4297	0	0	-1.1677	0	0	Non-Hit
CHMP4B	-1.4291	0	0	-1.7419	0	0	Non-Hit
RIOK1	-1.4275	0	0	-1.3816	0	0	Non-Hit
TAF1B	-1.4264	0	0	-1.6315	0	0	Non-Hit
ZNF224	-1.4237	0	0	-1.2834	0	0	Non-Hit
CMAS	-1.4236	0	0	-1.2893	0	0	Non-Hit
TBCC	-1.4234	0	0	-1.607	0	0	Non-Hit
PTCD3	-1.4216	0	0	-1.2561	0	0	Non-Hit
PUM1	-1.4216	0	0	-1.0685	0	0	Non-Hit
ZNHIT6	-1.4199	0	0	-1.6639	0	0	Non-Hit
TTC1	-1.4197	0	0	-1.5241	0	0	Non-Hit
CPSF6	-1.4195	0	0	-1.5623	0	0	Non-Hit
MAN1A2	-1.4194	0	0	-1.3333	0	0	Non-Hit
ATXN10	-1.4168	0	0	-1.5113	0	0	Non-Hit
ELP2	-1.4167	0	0	-1.2096	0	0	Non-Hit
SUCLG1	-1.4166	0	0	-1.1812	0	0	Non-Hit
COX7B	-1.4165	0	0	-1.3599	0	0	Non-Hit
TIMM9	-1.4162	0	0	-1.7156	0	0	Non-Hit
MED13L	-1.416	0	0	-1.1557	0	0	Non-Hit
CHORDC1	-1.4156	0	0	-1.6761	0	0	Non-Hit
CCDC22	-1.4155	0	0	-0.89544	0.00068017	0.0046763	Non-Hit
RPL21	-1.4148	0	0	-1.9028	0	0	Non-Hit
PDE12	-1.4147	0	0	-1.2599	0	0	Non-Hit
HIST2H2AA3	-1.4145	0	0	-1.426	0	0	Non-Hit
DROSHA	-1.4143	0	0	-1.8062	0	0	Non-Hit
TMED2	-1.4141	0	0	-1.8438	0	0	Non-Hit
TTI1	-1.4134	0	0	-1.2258	0	0	Non-Hit
ATRIP	-1.4131	0	0	-1.4842	0	0	Non-Hit
NELFA	-1.4131	0	0	-1.4436	0	0	Non-Hit
SRRM2	-1.413	0	0	-1.2024	0	0	Non-Hit
MED31	-1.4129	0	0	-1.5044	0	0	Non-Hit
SERBP1	-1.4129	0	0	-1.5114	0	0	Non-Hit
CDAN1	-1.4124	0	0	-1.6891	0	0	Non-Hit
NAPA	-1.4119	0	0	-1.8168	0	0	Non-Hit
MRPS23	-1.4115	0	0	-1.3006	0	0	Non-Hit
STRAP	-1.4115	0	0	-1.8564	0	0	Non-Hit
TBC1D3H	-1.4115	0	0	-1.499	0	0	Non-Hit
DDX1	-1.4113	0	0	-1.5574	0	0	Non-Hit
FOXD4L6	-1.4113	0	0	-1.376	0	0	Non-Hit
ZNF100	-1.4109	0	0	-1.1448	0	0	Non-Hit
VPS33A	-1.4107	0	0	-1.3416	0	0	Non-Hit
TMEM127	-1.4104	0	0	-1.2367	0	0	Non-Hit
STX4	-1.4103	0	0	-1.4137	0	0	Non-Hit
ABHD11	-1.4101	0	0	-1.364	0	0	Non-Hit
EHMT2	-1.4098	0	0	-0.90498	0.00068017	0.0046763	Non-Hit
CGB1	-1.4082	0	0	-1.561	0	0	Non-Hit
CD3EAP	-1.4064	0	0	-1.5614	0	0	Non-Hit
PPIAL4E	-1.4044	0	0	-1.5674	0	0	Non-Hit
ZC3H8	-1.4043	0	0	-1.4571	0	0	Non-Hit
E4F1	-1.4041	0	0	-1.5015	0	0	Non-Hit
POU2F1	-1.4035	0	0	-1.4309	0	0	Non-Hit
PSMD6	-1.4033	0	0	-1.5974	0	0	Non-Hit
POLR2K	-1.403	0	0	-1.6427	0	0	Non-Hit
HYOU1	-1.4029	0	0	-1.3876	0	0	Non-Hit
STAG2	-1.4028	0	0	-1.6748	0	0	Non-Hit
C11orf57	-1.4023	0	0	-1.5692	0	0	Non-Hit
USB1	-1.4021	0	0	-1.5704	0	0	Non-Hit
MRPS10	-1.4019	0	0	-1.5153	0	0	Non-Hit
NUF2	-1.4013	0	0	-1.5918	0	0	Non-Hit
CT45A5	-1.4004	0	0	-1.4285	0	0	Non-Hit
COX4I1	-1.4003	0	0	-1.3634	0	0	Non-Hit
ADSL	-1.4002	0	0	-1.2757	0	0	Non-Hit
RGPD5	-1.4001	0	0	-1.4339	0	0	Non-Hit
YPEL5	-1.3988	0	0	-1.4637	0	0	Non-Hit
MRPL17	-1.3983	0	0	-1.2876	0	0	Non-Hit
TBC1D3B	-1.3983	0	0	-1.3129	0	0	Non-Hit
PRKDC	-1.3982	0	0	-1.7212	0	0	Non-Hit
HDAC8	-1.3981	0	0	-1.5407	0	0	Non-Hit
GLRX5	-1.398	0	0	-1.2706	0	0	Non-Hit
PHIP	-1.3977	0	0	-1.1691	0	0	Non-Hit
EIF1	-1.3973	0	0	-1.6571	0	0	Non-Hit
MTG1	-1.3968	0	0	-1.2922	0	0	Non-Hit
C2orf27B	-1.3967	0	0	-1.6207	0	0	Non-Hit
BARD1	-1.3964	0	0	-1.5746	0	0	Non-Hit
POLA2	-1.3963	0	0	-1.3461	0	0	Non-Hit
COPZ1	-1.3956	0	0	-1.6176	0	0	Non-Hit
PYROXD1	-1.3954	0	0	-1.7663	0	0	Non-Hit
RPL13A	-1.3953	0	0	-1.5992	0	0	Non-Hit
WDR36	-1.3951	0	0	-1.595	0	0	Non-Hit
PIGV	-1.3947	0	0	-1.5156	0	0	Non-Hit
NSMCE2	-1.394	0	0	-1.4501	0	0	Non-Hit
SREBF2	-1.3934	0	0	-1.1775	0	0	Non-Hit
ZC3H13	-1.3931	0	0	-1.2632	0	0	Non-Hit
ARL2	-1.393	0	0	-1.7544	0	0	Non-Hit
SYS1	-1.3922	0	0	-1.5347	0	0	Non-Hit
DDX52	-1.391	0	0	-1.5703	0	0	Non-Hit
ROMO1	-1.391	0	0	-1.3913	0	0	Non-Hit
FECH	-1.3896	0	0	-1.4955	0	0	Non-Hit
KRI1	-1.3886	0	0	-1.3325	0	0	Non-Hit
NRBP1	-1.388	0	0	-1.2956	0	0	Non-Hit
ACTR10	-1.3876	0	0	-1.7645	0	0	Non-Hit
TADA2B	-1.3872	0	0	-1.2908	0	0	Non-Hit
FASN	-1.3861	0	0	-1.3776	0	0	Non-Hit
MED6	-1.3855	0	0	-1.7104	0	0	Non-Hit
TIPIN	-1.3854	0	0	-1.5851	0	0	Non-Hit
C1orf131	-1.3837	0	0	-1.8083	0	0	Non-Hit
FAM58A	-1.3835	0	0	-1.33	0	0	Non-Hit
SNRPC	-1.3827	0	0	-1.2665	0	0	Non-Hit
CCDC174	-1.3825	0	0	-1.4019	0	0	Non-Hit
XYLT2	-1.3817	0	0	-1.5887	0	0	Non-Hit
TTK	-1.3812	0	0	-1.7245	0	0	Non-Hit
MON2	-1.3806	0	0	-1.3707	0	0	Non-Hit
PPIAL4D	-1.3806	0	0	-1.4762	0	0	Non-Hit
TIMM13	-1.3805	0	0	-1.552	0	0	Non-Hit
COA6	-1.3802	0	0	-1.1621	0	0	Non-Hit
NUP107	-1.38	0	0	-1.1571	0	0	Non-Hit
SEC22B	-1.3798	0	0	-1.4211	0	0	Non-Hit
GTF2E2	-1.3796	0	0	-1.496	0	0	Non-Hit
PHF2	-1.3796	0	0	-0.95699	0.00031392	0.0024048	Non-Hit
B3GALT4	-1.3794	0	0	-1.5242	0	0	Non-Hit
RPL26	-1.379	0	0	-1.4099	0	0	Non-Hit
HTATSF1	-1.3787	0	0	-1.4905	0	0	Non-Hit
SLC2A1	-1.3787	0	0	-1.3819	0	0	Non-Hit
MED4	-1.3781	0	0	-1.7116	0	0	Non-Hit
RARS	-1.3775	0	0	-1.555	0	0	Non-Hit
ZNF207	-1.376	0	0	-1.3938	0	0	Non-Hit
PARS2	-1.3753	0	0	-1.3246	0	0	Non-Hit
CDK4	-1.3752	0	0	-1.1547	0	0	Non-Hit
MCM4	-1.3752	0	0	-1.5453	0	0	Non-Hit
ELP5	-1.3746	0	0	-1.2981	0	0	Non-Hit
MRPL34	-1.3739	0	0	-1.237	0	0	Non-Hit
SPATA5	-1.373	0	0	-1.6358	0	0	Non-Hit
SMN2	-1.3727	0	0	-1.6219	0	0	Non-Hit
PSTK	-1.3713	0	0	-1.4733	0	0	Non-Hit
COG5	-1.3708	0	0	-1.3914	0	0	Non-Hit
NDUFB7	-1.3706	0	0	-1.0864	0	0	Non-Hit
COA5	-1.3705	0	0	-1.0535	0	0	Non-Hit
PDCD7	-1.3701	0	0	-1.4255	0	0	Non-Hit
NONO	-1.3696	0	0	-1.3841	0	0	Non-Hit
MOB4	-1.3694	0	0	-1.2023	0	0	Non-Hit
USP1	-1.3694	0	0	-1.9162	0	0	Non-Hit
TRIM28	-1.3687	0	0	-1.4808	0	0	Non-Hit
FAM25C	-1.3686	0	0	-1.1365	0	0	Non-Hit
CDC42	-1.3669	0	0	-1.5804	0	0	Non-Hit
DIMT1	-1.3664	0	0	-1.6075	0	0	Non-Hit
DCPS	-1.3655	0	0	-1.6424	0	0	Non-Hit
NUP93	-1.3652	0	0	-1.4814	0	0	Non-Hit
FBXO11	-1.3645	0	0	-1.3589	0	0	Non-Hit
RMND1	-1.3645	0	0	-1.2792	0	0	Non-Hit
NDUFB4	-1.3643	0	0	-1.1138	0	0	Non-Hit
AURKB	-1.364	0	0	-1.4844	0	0	Non-Hit
TP63	-1.364	0	0	-1.2137	0	0	Non-Hit
ACTG1	-1.3631	0	0	-1.2498	0	0	Non-Hit
RAD50	-1.3624	0	0	-1.1714	0	0	Non-Hit
SIAH1	-1.3623	0	0	-1.112	0	0	Non-Hit
PRPF4	-1.3612	0	0	-1.5315	0	0	Non-Hit
ZNF148	-1.3612	0	0	-1.445	0	0	Non-Hit
EIF2AK4	-1.3604	0	0	-1.1873	0	0	Non-Hit
RAB10	-1.3603	0	0	-1.3753	0	0	Non-Hit
SPTSSA	-1.3596	0	0	-1.4441	0	0	Non-Hit
HAUS7	-1.3595	0	0	-1.4237	0	0	Non-Hit
GOLGA6D	-1.3581	0	0	-1.428	0	0	Non-Hit
PIGF	-1.3581	0	0	-1.5083	0	0	Non-Hit
POLE3	-1.3573	0	0	-1.3834	0	0	Non-Hit
MUS81	-1.3565	0	0	-1.5146	0	0	Non-Hit
SAP18	-1.3562	0	0	-1.5552	0	0	Non-Hit
SEC13	-1.3561	0	0	-1.4512	0	0	Non-Hit
PCF11	-1.3559	0	0	-1.3681	0	0	Non-Hit
CCNL1	-1.3556	0	0	-1.2896	0	0	Non-Hit
UTP14A	-1.3546	0	0	-1.3192	0	0	Non-Hit
TADA1	-1.3545	0	0	-1.4364	0	0	Non-Hit
VPS16	-1.3537	0	0	-1.2567	0	0	Non-Hit
U2SURP	-1.3534	0	0	-1.8992	0	0	Non-Hit
OLA1	-1.3526	0	0	-1.0582	0	0	Non-Hit
CGB	-1.3516	0	0	-1.0808	0	0	Non-Hit
TOP1	-1.3511	0	0	-1.7224	0	0	Non-Hit
EIF4ENIF1	-1.3508	0	0	-1.3271	0	0	Non-Hit
YAE1D1	-1.3506	0	0	-1.7192	0	0	Non-Hit
TOMM40	-1.3505	0	0	-1.5838	0	0	Non-Hit
GPKOW	-1.3503	0	0	-1.6048	0	0	Non-Hit
CDK2	-1.35	0	0	-1.2891	0	0	Non-Hit
ATXN7L3	-1.3497	0	0	-0.98316	0.00020928	0.0016821	Non-Hit
GINS4	-1.3472	0	0	-1.6145	0	0	Non-Hit
MCM2	-1.3472	0	0	-1.5008	0	0	Non-Hit
TTC37	-1.3468	0	0	-1.3729	0	0	Non-Hit
FOXRED1	-1.3467	0	0	-1.1268	0	0	Non-Hit
KLF16	-1.3443	0	0	-1.3052	0	0	Non-Hit
PTP4A1	-1.3438	0	0	-1.2919	0	0	Non-Hit
RECQL4	-1.3435	0	0	-1.7722	0	0	Non-Hit
IRF1	-1.3425	0	0	-0.84253	0.0013603	0.0087073	Non-Hit
PSMC1	-1.3404	0	0	-1.2676	0	0	Non-Hit
THAP11	-1.3404	0	0	-1.1485	0	0	Non-Hit
FANCI	-1.3401	0	0	-1.2719	0	0	Non-Hit
LSM3	-1.3401	0	0	-1.5882	0	0	Non-Hit
MBD3L4	-1.3398	0	0	-1.0411	5.23e-05	0.00045413	Non-Hit
DDX24	-1.3394	0	0	-1.14	0	0	Non-Hit
DPH5	-1.339	0	0	-1.543	0	0	Non-Hit
ILF2	-1.3388	0	0	-1.7114	0	0	Non-Hit
IPO9	-1.3385	0	0	-1.227	0	0	Non-Hit
USP17L11	-1.3385	0	0	-1.4281	0	0	Non-Hit
RGPD8	-1.3379	0	0	-1.312	0	0	Non-Hit
PSME3	-1.3369	0	0	-1.3871	0	0	Non-Hit
EXOC4	-1.3361	0	0	-1.3321	0	0	Non-Hit
PSMB2	-1.3348	0	0	-1.4973	0	0	Non-Hit
TMEM258	-1.3346	0	0	-1.1152	0	0	Non-Hit
CEP97	-1.3341	0	0	-1.3716	0	0	Non-Hit
STT3A	-1.3338	0	0	-1.2531	0	0	Non-Hit
NPIPA8	-1.3333	0	0	-1.4481	0	0	Non-Hit
PA2G4	-1.3333	0	0	-1.1469	0	0	Non-Hit
USP17L17	-1.3333	0	0	-1.1669	0	0	Non-Hit
OGDH	-1.333	0	0	-1.1869	0	0	Non-Hit
TMBIM6	-1.333	0	0	-1.2729	0	0	Non-Hit
MRPS25	-1.3328	0	0	-1.4855	0	0	Non-Hit
ATRX	-1.3324	0	0	-1.5251	0	0	Non-Hit
RRP12	-1.3317	0	0	-1.4645	0	0	Non-Hit
DHX29	-1.3302	0	0	-1.6764	0	0	Non-Hit
STUB1	-1.3295	0	0	-1.8216	0	0	Non-Hit
OR2T29	-1.3293	0	0	-0.9802	0.00020928	0.0016821	Non-Hit
TIMM17A	-1.3292	0	0	-1.3437	0	0	Non-Hit
PPOX	-1.329	0	0	-1.4298	0	0	Non-Hit
VRK1	-1.3282	0	0	-1.6219	0	0	Non-Hit
TMEM131	-1.3279	0	0	-1.2919	0	0	Non-Hit
ATP6V1F	-1.3278	0	0	-1.3481	0	0	Non-Hit
SLC25A3	-1.3274	0	0	-1.4863	0	0	Non-Hit
KAT5	-1.3266	0	0	-1.3857	0	0	Non-Hit
MALSU1	-1.3259	0	0	-1.3809	0	0	Non-Hit
KIAA0020	-1.3255	0	0	-1.6346	0	0	Non-Hit
TARS2	-1.3246	0	0	-1.4214	0	0	Non-Hit
PRKRIP1	-1.3235	0	0	-1.4338	0	0	Non-Hit
OR4F21	-1.3226	0	0	-1.4665	0	0	Non-Hit
CWC15	-1.3223	0	0	-1.4845	0	0	Non-Hit
RABGGTB	-1.3219	0	0	-1.6322	0	0	Non-Hit
TOMM22	-1.3212	0	0	-1.7435	0	0	Non-Hit
USP17L5	-1.3207	0	0	-1.4445	0	0	Non-Hit
SSB	-1.3201	0	0	-1.6115	0	0	Non-Hit
PCBP2	-1.3188	0	0	-1.9595	0	0	Non-Hit
TM9SF3	-1.3176	0	0	-1.4295	0	0	Non-Hit
SFSWAP	-1.3167	0	0	-1.1968	0	0	Non-Hit
B3GAT3	-1.3159	0	0	-1.4385	0	0	Non-Hit
MRPS35	-1.3146	0	0	-1.335	0	0	Non-Hit
KATNB1	-1.3144	0	0	-1.5841	0	0	Non-Hit
CDK10	-1.3142	0	0	-1.2216	0	0	Non-Hit
PRIM2	-1.3137	0	0	-1.566	0	0	Non-Hit
GTF2H1	-1.3134	0	0	-1.5092	0	0	Non-Hit
AVL9	-1.3117	0	0	-1.392	0	0	Non-Hit
ZFX	-1.3117	0	0	-1.0252	0.00010464	0.00089087	Non-Hit
BMS1	-1.3113	0	0	-1.2313	0	0	Non-Hit
CD2BP2	-1.3112	0	0	-1.5701	0	0	Non-Hit
RPAIN	-1.311	0	0	-1.4023	0	0	Non-Hit
HIST1H2BM	-1.3102	0	0	-1.2944	0	0	Non-Hit
MAX	-1.3097	0	0	-1.3828	0	0	Non-Hit
CCDC130	-1.3092	0	0	-0.93789	0.00036624	0.0027419	Non-Hit
ATP6V1C1	-1.3088	0	0	-1.5539	0	0	Non-Hit
GPS1	-1.3078	0	0	-1.4492	0	0	Non-Hit
PCNT	-1.3077	0	0	-1.191	0	0	Non-Hit
ICE1	-1.3063	0	0	-1.4022	0	0	Non-Hit
C3orf17	-1.3059	0	0	-1.7469	0	0	Non-Hit
COQ2	-1.3056	0	0	-1.1714	0	0	Non-Hit
PPIL1	-1.3054	0	0	-1.689	0	0	Non-Hit
TIPRL	-1.3054	0	0	-1.306	0	0	Non-Hit
NPIPA1	-1.3046	0	0	-1.5463	0	0	Non-Hit
TOE1	-1.3046	0	0	-1.2613	0	0	Non-Hit
CBWD3	-1.3045	0	0	-1.5761	0	0	Non-Hit
SLX4	-1.3035	0	0	-1.2603	0	0	Non-Hit
YAP1	-1.3032	0	0	-1.1415	0	0	Non-Hit
TRMT10C	-1.3031	0	0	-1.257	0	0	Non-Hit
ZNF830	-1.3026	0	0	-1.361	0	0	Non-Hit
TSC2	-1.3014	0	0	-1.3635	0	0	Non-Hit
PPP1R35	-1.3008	0	0	-1.3812	0	0	Non-Hit
ATF7	-1.3007	0	0	-0.8444	0.0012557	0.0080618	Non-Hit
LSM8	-1.2994	0	0	-1.7364	0	0	Non-Hit
ASUN	-1.2992	0	0	-1.3545	0	0	Non-Hit
LTV1	-1.2985	0	0	-1.1427	0	0	Non-Hit
PRPF3	-1.2978	0	0	-1.4547	0	0	Non-Hit
ATP6V1G1	-1.2974	0	0	-1.5414	0	0	Non-Hit
C18orf21	-1.2974	0	0	-1.5774	0	0	Non-Hit
CT45A3	-1.2972	0	0	-1.169	0	0	Non-Hit
TRMT5	-1.297	0	0	-1.5298	0	0	Non-Hit
SLC6A20	-1.2965	0	0	-1.1475	0	0	Non-Hit
INTS6	-1.2963	0	0	-1.3142	0	0	Non-Hit
NDUFAF3	-1.2963	0	0	-0.92068	0.00057552	0.0042049	Non-Hit
FBXO42	-1.2957	0	0	-1.4054	0	0	Non-Hit
AHCY	-1.2954	0	0	-1.4954	0	0	Non-Hit
IKBKAP	-1.2953	0	0	-1.2504	0	0	Non-Hit
EP400	-1.2949	0	0	-1.5621	0	0	Non-Hit
USP17L20	-1.2948	0	0	-1.1661	0	0	Non-Hit
AAMP	-1.2945	0	0	-1.1521	0	0	Non-Hit
DDOST	-1.2944	0	0	-1.189	0	0	Non-Hit
GTF2H3	-1.2943	0	0	-1.5893	0	0	Non-Hit
PTK2	-1.2938	0	0	-0.9898	0.00020928	0.0016821	Non-Hit
TAF1	-1.2936	0	0	-1.5736	0	0	Non-Hit
SNRNP48	-1.293	0	0	-1.2358	0	0	Non-Hit
MRPL45	-1.2929	0	0	-1.3378	0	0	Non-Hit
MRPL27	-1.2927	0	0	-1.4311	0	0	Non-Hit
KANSL1	-1.2922	0	0	-1.4595	0	0	Non-Hit
HIST1H2BJ	-1.2921	0	0	-1.4568	0	0	Non-Hit
LOC102723859	-1.2911	0	0	-1.3422	0	0	Non-Hit
KIF23	-1.2902	0	0	-1.3243	0	0	Non-Hit
RFT1	-1.2893	0	0	-1.4798	0	0	Non-Hit
NCAPD2	-1.2881	0	0	-1.22	0	0	Non-Hit
PKN2	-1.2881	0	0	-1.105	0	0	Non-Hit
MRPL21	-1.287	0	0	-1.2517	0	0	Non-Hit
ATP5C1	-1.2855	0	0	-1.1739	0	0	Non-Hit
VPS72	-1.2853	0	0	-1.4115	0	0	Non-Hit
SHFM1	-1.2848	0	0	-1.2423	0	0	Non-Hit
PDSS2	-1.2846	0	0	-0.99522	0.00020928	0.0016821	Non-Hit
SRFBP1	-1.2833	0	0	-1.0547	0	0	Non-Hit
WBSCR22	-1.2821	0	0	-1.3223	0	0	Non-Hit
PBRM1	-1.282	0	0	-1.3546	0	0	Non-Hit
NUP214	-1.2819	0	0	-1.5465	0	0	Non-Hit
SLC35C1	-1.2818	0	0	-1.4007	0	0	Non-Hit
SNX17	-1.2818	0	0	-1.1731	0	0	Non-Hit
ALYREF	-1.2804	0	0	-1.3447	0	0	Non-Hit
CHCHD4	-1.2802	0	0	-1.2858	0	0	Non-Hit
NOC4L	-1.28	0	0	-1.4984	0	0	Non-Hit
SRRM1	-1.2797	0	0	-1.4301	0	0	Non-Hit
SMG9	-1.2796	0	0	-0.62825	0.011249	0.045312	Non-Hit
PCM1	-1.2795	0	0	-1.2925	0	0	Non-Hit
NDUFB11	-1.2794	0	0	-1.3421	0	0	Non-Hit
PKM	-1.2794	0	0	-1.4107	0	0	Non-Hit
MTERF4	-1.2789	0	0	-1.3966	0	0	Non-Hit
ELAC2	-1.2788	0	0	-1.3319	0	0	Non-Hit
PPP1R2	-1.2779	0	0	-1.1189	0	0	Non-Hit
LYPD2	-1.2776	0	0	-1.1999	0	0	Non-Hit
NME6	-1.2771	0	0	-1.2183	0	0	Non-Hit
NPIPB9	-1.2765	0	0	-1.4266	0	0	Non-Hit
DNAJC17	-1.2763	0	0	-1.2481	0	0	Non-Hit
PNO1	-1.2756	0	0	-1.196	0	0	Non-Hit
MRPL20	-1.2755	0	0	-1.1951	0	0	Non-Hit
DHDDS	-1.275	0	0	-1.3213	0	0	Non-Hit
ISY1-RAB43	-1.2746	0	0	-1.7279	0	0	Non-Hit
UQCRC1	-1.2741	0	0	-1.1308	0	0	Non-Hit
YME1L1	-1.2733	0	0	-1.2954	0	0	Non-Hit
PAGR1	-1.2726	0	0	-1.1601	0	0	Non-Hit
PTCD1	-1.2725	0	0	-1.3738	0	0	Non-Hit
OR4F4	-1.2722	0	0	-1.1223	0	0	Non-Hit
S100A16	-1.2717	0	0	-1.0754	0	0	Non-Hit
LOC101060321	-1.2715	0	0	-1.103	0	0	Non-Hit
NELFB	-1.271	0	0	-1.0988	0	0	Non-Hit
SF1	-1.2701	0	0	-1.4047	0	0	Non-Hit
POTEJ	-1.2696	0	0	-1.0301	0.00010464	0.00089087	Non-Hit
GOLGA8K	-1.269	0	0	-1.4033	0	0	Non-Hit
MVK	-1.2688	0	0	-1.2708	0	0	Non-Hit
CDCA5	-1.2684	0	0	-1.6	0	0	Non-Hit
FAM149B1	-1.2682	0	0	-0.79021	0.0024067	0.013995	Non-Hit
PSMB1	-1.2672	0	0	-1.5252	0	0	Non-Hit
OR4F16	-1.267	0	0	-1.4173	0	0	Non-Hit
VPS29	-1.2666	0	0	-1.181	0	0	Non-Hit
MRPL3	-1.2653	0	0	-1.2525	0	0	Non-Hit
MECR	-1.2651	0	0	-1.2879	0	0	Non-Hit
PSMG4	-1.2651	0	0	-1.31	0	0	Non-Hit
CFDP1	-1.2648	0	0	-1.3128	0	0	Non-Hit
EXOC7	-1.2648	0	0	-1.1331	0	0	Non-Hit
DNAJC13	-1.2647	0	0	-1.4759	0	0	Non-Hit
NDC1	-1.2641	0	0	-1.6503	0	0	Non-Hit
TRPM7	-1.2641	0	0	-1.4261	0	0	Non-Hit
FAM72C	-1.2636	0	0	-1.5594	0	0	Non-Hit
SLC35B2	-1.2624	0	0	-1.3879	0	0	Non-Hit
BUB1B	-1.2621	0	0	-1.5166	0	0	Non-Hit
WDR12	-1.2615	0	0	-1.7698	0	0	Non-Hit
BRF1	-1.261	0	0	-1.3155	0	0	Non-Hit
NBPF11	-1.2597	0	0	-1.2511	0	0	Non-Hit
LARS2	-1.2587	0	0	-1.3764	0	0	Non-Hit
SASS6	-1.2573	0	0	-1.5033	0	0	Non-Hit
ARID4B	-1.257	0	0	-1.1937	0	0	Non-Hit
NDUFB2	-1.2568	0	0	-0.88334	0.00068017	0.0046763	Non-Hit
BCAS2	-1.256	0	0	-1.3178	0	0	Non-Hit
EMC7	-1.2557	0	0	-1.384	0	0	Non-Hit
TEAD1	-1.2552	0	0	-1.2399	0	0	Non-Hit
DNAJA1	-1.2544	0	0	-1.2915	0	0	Non-Hit
SLC39A1	-1.2544	0	0	-1.1112	0	0	Non-Hit
PRAMEF5	-1.2537	0	0	-1.0914	0	0	Non-Hit
KLF5	-1.2533	0	0	-1.3224	0	0	Non-Hit
ATP5J2-PTCD1	-1.2528	0	0	-1.1586	0	0	Non-Hit
MRPL51	-1.2525	0	0	-1.1337	0	0	Non-Hit
ELAVL1	-1.2516	0	0	-0.56131	0.020824	0.069849	Non-Hit
LSM7	-1.2514	0	0	-1.7807	0	0	Non-Hit
SRP68	-1.2506	0	0	-0.50559	0.033694	0.095833	Non-Hit
NOLC1	-1.2476	0	0	-1.5668	0	0	Non-Hit
TUBA1C	-1.2471	0	0	-1.2856	0	0	Non-Hit
MRPS26	-1.2466	0	0	-1.1232	0	0	Non-Hit
PUS3	-1.2462	0	0	-0.92569	0.0005232	0.0038521	Non-Hit
RINT1	-1.2459	0	0	-1.1677	0	0	Non-Hit
FXN	-1.2453	0	0	-1.1156	0	0	Non-Hit
SUMO1	-1.2444	0	0	-1.0334	0.00010464	0.00089087	Non-Hit
TTC4	-1.2443	0	0	-1.1648	0	0	Non-Hit
RPA2	-1.2437	0	0	-1.2251	0	0	Non-Hit
CHAF1B	-1.2433	0	0	-1.5614	0	0	Non-Hit
ANAPC13	-1.2416	0	0	-1.4104	0	0	Non-Hit
LAMTOR4	-1.2415	0	0	-1.1541	0	0	Non-Hit
RPAP1	-1.241	0	0	-1.4157	0	0	Non-Hit
SMEK2	-1.241	0	0	-1.0466	5.23e-05	0.00045413	Non-Hit
CDC40	-1.2401	0	0	-1.4748	0	0	Non-Hit
VPS52	-1.24	0	0	-0.91428	0.00062784	0.0045524	Non-Hit
MRPS27	-1.2395	0	0	-1.0395	5.23e-05	0.00045413	Non-Hit
COX6B1	-1.2392	0	0	-1.2922	0	0	Non-Hit
FTO	-1.2392	0	0	-1.2797	0	0	Non-Hit
PDE4DIP	-1.2391	0	0	-0.95444	0.00031392	0.0024048	Non-Hit
KIAA1644	-1.2381	0	0	-1.1464	0	0	Non-Hit
MRPL11	-1.2363	0	0	-1.3	0	0	Non-Hit
TUBGCP5	-1.2363	0	0	-1.3915	0	0	Non-Hit
PXN	-1.2359	0	0	-0.89339	0.00068017	0.0046763	Non-Hit
GTF2H2	-1.2357	0	0	-1.7975	0	0	Non-Hit
NRF1	-1.2356	0	0	-1.0407	5.23e-05	0.00045413	Non-Hit
GAGE12C	-1.2352	0	0	-1.2094	0	0	Non-Hit
PUS7	-1.2352	0	0	-1.128	0	0	Non-Hit
GTF3C4	-1.2344	0	0	-1.241	0	0	Non-Hit
WDR78	-1.2336	0	0	-0.99645	0.00020928	0.0016821	Non-Hit
NFIB	-1.2336	0	0	-0.88235	0.00068017	0.0046763	Non-Hit
SYNCRIP	-1.2335	0	0	-1.2145	0	0	Non-Hit
RPAP2	-1.232	0	0	-1.5337	0	0	Non-Hit
POMZP3	-1.2319	0	0	-1.5843	0	0	Non-Hit
TTF1	-1.2319	0	0	-1.1993	0	0	Non-Hit
PSMG2	-1.2314	0	0	-1.5734	0	0	Non-Hit
RFC5	-1.2297	0	0	-1.4738	0	0	Non-Hit
CCDC58	-1.2295	0	0	-1.1615	0	0	Non-Hit
ACTL6A	-1.2294	0	0	-1.2449	0	0	Non-Hit
LRP12	-1.2294	0	0	-1.0597	0	0	Non-Hit
TBC1D3	-1.2274	0	0	-1.1495	0	0	Non-Hit
COX7C	-1.227	0	0	-1.2682	0	0	Non-Hit
NUDT4	-1.2269	0	0	-1.3666	0	0	Non-Hit
RPS19BP1	-1.2269	0	0	-1.3831	0	0	Non-Hit
RNPC3	-1.2264	0	0	-1.2555	0	0	Non-Hit
NUP62	-1.2249	0	0	-1.0756	0	0	Non-Hit
TUBGCP6	-1.2249	0	0	-1.2505	0	0	Non-Hit
ZNF407	-1.2238	0	0	-1.2071	0	0	Non-Hit
FTSJ2	-1.2234	0	0	-0.93097	0.00047088	0.0034911	Non-Hit
TMA7	-1.2233	0	0	-0.96456	0.00031392	0.0024048	Non-Hit
MAD2L2	-1.2224	0	0	-1.4786	0	0	Non-Hit
ARCN1	-1.2217	0	0	-1.6125	0	0	Non-Hit
RBBP8	-1.2215	0	0	-1.0976	0	0	Non-Hit
TRAPPC13	-1.2214	0	0	-1.2429	0	0	Non-Hit
ACTR3	-1.2208	0	0	-1.1218	0	0	Non-Hit
MRPL50	-1.2196	0	0	-1.1594	0	0	Non-Hit
DIEXF	-1.2191	0	0	-1.3031	0	0	Non-Hit
DPM3	-1.2185	0	0	-1.2461	0	0	Non-Hit
ALG11	-1.2178	0	0	-1.4553	0	0	Non-Hit
SNF8	-1.2172	0	0	-1.3243	0	0	Non-Hit
SPAG6	-1.2172	0	0	-1.0664	0	0	Non-Hit
HSPA4	-1.2168	0	0	-1.4388	0	0	Non-Hit
NDUFB9	-1.2148	0	0	-1.1423	0	0	Non-Hit
PSMD4	-1.2147	0	0	-1.285	0	0	Non-Hit
C9orf129	-1.2135	0	0	-1.0221	0.00015696	0.0012959	Non-Hit
SMEK1	-1.2131	0	0	-1.2981	0	0	Non-Hit
C16orf72	-1.2126	0	0	-1.4549	0	0	Non-Hit
ESPL1	-1.2119	0	0	-1.3158	0	0	Non-Hit
POLR2E	-1.2116	0	0	-1.5969	0	0	Non-Hit
SNRPE	-1.2109	0	0	-1.4128	0	0	Non-Hit
BAP1	-1.2105	0	0	-1.0905	0	0	Non-Hit
ADIPOR1	-1.2094	0	0	-1.2913	0	0	Non-Hit
PARN	-1.2093	0	0	-0.98538	0.00020928	0.0016821	Non-Hit
RAD51D	-1.2082	0	0	-1.2162	0	0	Non-Hit
RNF4	-1.2075	0	0	-1.1336	0	0	Non-Hit
VPS39	-1.2071	0	0	-0.97503	0.0002616	0.0020781	Non-Hit
F8A1	-1.2065	0	0	-0.95481	0.00031392	0.0024048	Non-Hit
E2F3	-1.2059	0	0	-1.4881	0	0	Non-Hit
STX18	-1.2058	0	0	-1.2461	0	0	Non-Hit
AIMP2	-1.2057	0	0	-1.2044	0	0	Non-Hit
COX11	-1.2052	0	0	-1.0656	0	0	Non-Hit
PPP1R11	-1.2043	0	0	-1.2069	0	0	Non-Hit
CCAR1	-1.2038	0	0	-1.3224	0	0	Non-Hit
TRMT61A	-1.2038	0	0	-1.2849	0	0	Non-Hit
JMJD6	-1.2034	0	0	-1.2479	0	0	Non-Hit
ISG20L2	-1.203	0	0	-1.3835	0	0	Non-Hit
SPC25	-1.203	0	0	-1.6347	0	0	Non-Hit
DENR	-1.2029	0	0	-1.1819	0	0	Non-Hit
AARS2	-1.2028	0	0	-0.95851	0.00031392	0.0024048	Non-Hit
ATAD5	-1.2027	0	0	-1.2905	0	0	Non-Hit
FBXW11	-1.2027	0	0	-1.2956	0	0	Non-Hit
HARS2	-1.2027	0	0	-1.061	0	0	Non-Hit
INCENP	-1.2023	0	0	-1.2783	0	0	Non-Hit
KANSL3	-1.2017	0	0	-1.3376	0	0	Non-Hit
PAF1	-1.2017	0	0	-1.2413	0	0	Non-Hit
CCND2	-1.2009	0	0	-0.85798	0.0010464	0.0069061	Non-Hit
ZSWIM8	-1.2008	0	0	-1.3257	0	0	Non-Hit
ESF1	-1.1998	0	0	-1.2154	0	0	Non-Hit
SNAPC3	-1.1994	0	0	-1.3498	0	0	Non-Hit
ATP6AP2	-1.1993	0	0	-1.483	0	0	Non-Hit
MRPL36	-1.1992	0	0	-1.291	0	0	Non-Hit
DLG5	-1.1988	0	0	-1.0711	0	0	Non-Hit
RARS2	-1.1984	0	0	-1.2271	0	0	Non-Hit
RNPS1	-1.1984	0	0	-1.6728	0	0	Non-Hit
SC5D	-1.1982	0	0	-1.3689	0	0	Non-Hit
BTF3L4	-1.1965	0	0	-1.1136	0	0	Non-Hit
MSMO1	-1.1957	0	0	-0.77053	0.0029823	0.016735	Non-Hit
FARS2	-1.1953	0	0	-0.97645	0.0002616	0.0020781	Non-Hit
TSC22D2	-1.1952	0	0	-1.4249	0	0	Non-Hit
MRPL48	-1.1946	0	0	-1.4306	0	0	Non-Hit
SEC23A	-1.1944	0	0	-1.0449	5.23e-05	0.00045413	Non-Hit
MTCH2	-1.1941	0	0	-1.2258	0	0	Non-Hit
VPS37A	-1.1936	0	0	-1.0414	5.23e-05	0.00045413	Non-Hit
WDR59	-1.193	0	0	-1.1721	0	0	Non-Hit
YTHDF2	-1.1927	0	0	-1.5026	0	0	Non-Hit
SHQ1	-1.1926	0	0	-1.3253	0	0	Non-Hit
ZNF221	-1.1917	0	0	-1.0696	0	0	Non-Hit
PIGY	-1.1916	0	0	-1.215	0	0	Non-Hit
TPR	-1.1915	0	0	-1.3204	0	0	Non-Hit
CLRN1	-1.191	0	0	-0.80262	0.0020928	0.012419	Non-Hit
BORA	-1.1909	0	0	-1.3308	0	0	Non-Hit
MRPL40	-1.1909	0	0	-1.2213	0	0	Non-Hit
CASP8	-1.1904	0	0	0.27505	0.0082143	0.03641	Apoptosis
SPDL1	-1.19	0	0	-1.461	0	0	Non-Hit
TKT	-1.1896	0	0	-1.188	0	0	Non-Hit
UPF1	-1.1896	0	0	-1.547	0	0	Non-Hit
PIGQ	-1.1891	0	0	-1.0947	0	0	Non-Hit
NDUFV1	-1.1884	0	0	-1.0591	0	0	Non-Hit
FAM25G	-1.1872	0	0	-1.4704	0	0	Non-Hit
AQR	-1.1868	0	0	-1.6059	0	0	Non-Hit
SMG1	-1.1866	0	0	-1.2573	0	0	Non-Hit
F8A3	-1.186	0	0	-0.69989	0.0059645	0.028665	Non-Hit
LIAS	-1.1858	0	0	-1.2903	0	0	Non-Hit
ELOF1	-1.1857	0	0	-1.1172	0	0	Non-Hit
UBE2G1	-1.1856	0	0	-1.3419	0	0	Non-Hit
SMC1A	-1.185	0	0	-1.2185	0	0	Non-Hit
CBWD6	-1.1847	0	0	-1.2311	0	0	Non-Hit
GEMIN2	-1.1824	0	0	-1.3636	0	0	Non-Hit
TUBB	-1.1821	0	0	-1.0218	0.00015696	0.0012959	Non-Hit
ZNF622	-1.182	0	0	-1.1363	0	0	Non-Hit
SPRR2A	-1.1803	0	0	-1.1548	0	0	Non-Hit
B4GALT7	-1.18	0	0	-1.4251	0	0	Non-Hit
HMGA1	-1.18	0	0	-1.1729	0	0	Non-Hit
SMARCA4	-1.1792	0	0	-1.0061	0.00015696	0.0012959	Non-Hit
EXT1	-1.1768	0	0	-1.2876	0	0	Non-Hit
CCNF	-1.1765	0	0	-1.1273	0	0	Non-Hit
MDM4	-1.1764	0	0	-1.4029	0	0	Non-Hit
GUK1	-1.1763	0	0	-1.4037	0	0	Non-Hit
COMMD2	-1.1762	0	0	-0.82769	0.0015696	0.0098103	Non-Hit
STXBP3	-1.1756	0	0	-1.0227	0.00015696	0.0012959	Non-Hit
POM121C	-1.1754	0	0	-1.2539	0	0	Non-Hit
C19orf40	-1.1753	0	0	-1.2308	0	0	Non-Hit
TBCD	-1.1747	0	0	-1.1393	0	0	Non-Hit
ANKRD20A2	-1.1744	0	0	-1.2768	0	0	Non-Hit
HNRNPM	-1.174	0	0	-1.1805	0	0	Non-Hit
SUPT20H	-1.1738	0	0	-1.1746	0	0	Non-Hit
COL4A3BP	-1.1732	0	0	-1.1493	0	0	Non-Hit
PGD	-1.1726	0	0	-1.3711	0	0	Non-Hit
RBM48	-1.1723	0	0	-1.4103	0	0	Non-Hit
NCBP2	-1.1722	0	0	-1.3972	0	0	Non-Hit
COPS3	-1.1721	0	0	-1.3874	0	0	Non-Hit
CEP85	-1.1719	0	0	-1.0378	5.23e-05	0.00045413	Non-Hit
ADRBK1	-1.1718	0	0	-1.0934	0	0	Non-Hit
RC3H1	-1.1718	0	0	-1.1624	0	0	Non-Hit
NUP188	-1.1712	0	0	-1.243	0	0	Non-Hit
FAM103A1	-1.1699	0	0	-1.0972	0	0	Non-Hit
TOMM20	-1.1694	0	0	-1.526	0	0	Non-Hit
GAR1	-1.1692	0	0	-1.5728	0	0	Non-Hit
CCS	-1.1689	0	0	-1.4937	0	0	Non-Hit
CREB1	-1.1688	0	0	-1.1512	0	0	Non-Hit
IK	-1.1681	0	0	-1.3841	0	0	Non-Hit
THOC1	-1.1681	0	0	-1.2847	0	0	Non-Hit
ALG10B	-1.1681	0	0	-0.9491	0.00031392	0.0024048	Non-Hit
FITM2	-1.1678	0	0	-0.95574	0.00031392	0.0024048	Non-Hit
MRTO4	-1.1674	0	0	-1.367	0	0	Non-Hit
BCL2L2-PABPN1	-1.1673	0	0	-1.3779	0	0	Non-Hit
COMMD3	-1.167	0	0	-0.97985	0.00020928	0.0016821	Non-Hit
RTF1	-1.1661	0	0	-1.2328	0	0	Non-Hit
CGB5	-1.166	0	0	-1.1136	0	0	Non-Hit
MAEA	-1.1659	0	0	-1.0099	0.00015696	0.0012959	Non-Hit
KDM2A	-1.1654	0	0	-1.2672	0	0	Non-Hit
FDX1	-1.1653	0	0	-1.1025	0	0	Non-Hit
DCTN6	-1.1649	0	0	-2.0558	0	0	Non-Hit
OR4F17	-1.1646	0	0	-1.4283	0	0	Non-Hit
MYRF	-1.1645	0	0	-0.88164	0.00073249	0.0050125	Non-Hit
FCHO2	-1.1641	0	0	-0.94495	0.00036624	0.0027419	Non-Hit
COA3	-1.164	0	0	-0.9401	0.00036624	0.0027419	Non-Hit
SRP72	-1.164	0	0	-0.83109	0.0015173	0.0095332	Non-Hit
BRCA1	-1.163	0	0	-1.1568	0	0	Non-Hit
IBA57	-1.163	0	0	-1.1288	0	0	Non-Hit
UBE2V1	-1.1629	0	0	-1.1473	0	0	Non-Hit
FAM35A	-1.1628	0	0	-1.0618	0	0	Non-Hit
GLE1	-1.1628	0	0	-1.3883	0	0	Non-Hit
SPDYE5	-1.1627	0	0	-1.1957	0	0	Non-Hit
MBD3L2	-1.1616	0	0	-1.0854	0	0	Non-Hit
STRIP1	-1.1616	0	0	-0.85455	0.001151	0.0075472	Non-Hit
TSC1	-1.1614	0	0	-1.3831	0	0	Non-Hit
OTUD5	-1.1612	0	0	-1.3172	0	0	Non-Hit
NACC1	-1.1611	0	0	-0.88187	0.00073249	0.0050125	Non-Hit
CENPQ	-1.1602	0	0	-1.2626	0	0	Non-Hit
RBM27	-1.16	0	0	-1.2563	0	0	Non-Hit
NARS2	-1.1598	0	0	-1.2927	0	0	Non-Hit
ADH7	-1.1595	0	0	-1.0413	5.23e-05	0.00045413	Non-Hit
FOXD4L1	-1.1593	0	0	-1.4086	0	0	Non-Hit
LEO1	-1.1593	0	0	-0.91582	0.00062784	0.0045524	Non-Hit
TCAF1	-1.159	0	0	-1.1433	0	0	Non-Hit
UBE2M	-1.1583	0	0	-1.1139	0	0	Non-Hit
TRIM43	-1.1581	0	0	-1.3386	0	0	Non-Hit
CSH1	-1.1581	0	0	-0.93992	0.00036624	0.0027419	Non-Hit
NDUFAB1	-1.1577	0	0	-1.308	0	0	Non-Hit
MED18	-1.1574	0	0	-1.1579	0	0	Non-Hit
UTP18	-1.1573	0	0	-1.5444	0	0	Non-Hit
ELP4	-1.1573	0	0	-1.0034	0.00015696	0.0012959	Non-Hit
AGMAT	-1.1566	0	0	-0.9092	0.00068017	0.0046763	Non-Hit
MRPS6	-1.1564	0	0	-0.93624	0.00036624	0.0027419	Non-Hit
NDUFA2	-1.1559	0	0	-1.1008	0	0	Non-Hit
RSU1	-1.1559	0	0	-1.0267	0.00010464	0.00089087	Non-Hit
ZNF574	-1.1552	0	0	-1.0847	0	0	Non-Hit
RRP15	-1.1541	0	0	-1.1878	0	0	Non-Hit
TRIM48	-1.1538	0	0	-1.241	0	0	Non-Hit
CHAF1A	-1.1536	0	0	-1.4364	0	0	Non-Hit
OPA1	-1.1536	0	0	-1.2351	0	0	Non-Hit
KIAA1033	-1.1533	0	0	-0.57476	0.018469	0.064369	Non-Hit
ATIC	-1.1532	0	0	-0.95218	0.00031392	0.0024048	Non-Hit
MED9	-1.1531	0	0	-1.2977	0	0	Non-Hit
C11orf58	-1.1529	0	0	-1.2741	0	0	Non-Hit
LIN9	-1.1526	0	0	-1.5421	0	0	Non-Hit
FAM20B	-1.1521	0	0	-1.3675	0	0	Non-Hit
POP4	-1.1521	0	0	-1.3072	0	0	Non-Hit
KBTBD2	-1.1521	0	0	-1.0338	0.00010464	0.00089087	Non-Hit
YWHAE	-1.1516	0	0	-0.82428	0.0016219	0.010032	Non-Hit
GTF3C1	-1.1512	0	0	-0.86629	0.00094177	0.0063202	Non-Hit
DPH6	-1.1511	0	0	-1.1704	0	0	Non-Hit
PIGL	-1.1509	0	0	-1.2197	0	0	Non-Hit
CCNB1	-1.1508	0	0	-1.2692	0	0	Non-Hit
EIF4B	-1.1508	0	0	-0.98361	0.00020928	0.0016821	Non-Hit
KPNA2	-1.1504	0	0	-1.1589	0	0	Non-Hit
SEC61G	-1.15	0	0	-1.2525	0	0	Non-Hit
CPOX	-1.1493	0	0	-1.1743	0	0	Non-Hit
NGLY1	-1.1491	0	0	-0.99595	0.00020928	0.0016821	Non-Hit
MED7	-1.1487	0	0	-1.4761	0	0	Non-Hit
NSD1	-1.148	0	0	-1.0917	0	0	Non-Hit
C8orf33	-1.1478	0	0	-1.0749	0	0	Non-Hit
NCL	-1.1478	0	0	-1.4085	0	0	Non-Hit
BRAT1	-1.1472	0	0	-1.2886	0	0	Non-Hit
UQCR10	-1.1472	0	0	-0.95036	0.00031392	0.0024048	Non-Hit
SPATA31A5	-1.147	0	0	-0.96385	0.00031392	0.0024048	Non-Hit
NVL	-1.1466	0	0	-1.3418	0	0	Non-Hit
PMPCB	-1.1466	0	0	-1.0989	0	0	Non-Hit
MAD2L1BP	-1.1461	0	0	-1.2867	0	0	Non-Hit
MGC57346-CRHR1	-1.146	0	0	-0.95856	0.00031392	0.0024048	Non-Hit
NBPF6	-1.1456	0	0	-1.096	0	0	Non-Hit
UFSP2	-1.1456	0	0	-1.1017	0	0	Non-Hit
C17orf70	-1.1454	0	0	-1.5626	0	0	Non-Hit
AURKAIP1	-1.145	0	0	-1.2267	0	0	Non-Hit
CCDC115	-1.1443	0	0	-1.2767	0	0	Non-Hit
BEND3	-1.1436	0	0	-0.48397	0.041385	0.11088	Non-Hit
SKIL	-1.1434	0	0	-0.87044	0.00088945	0.0059859	Non-Hit
NUBP2	-1.1433	0	0	-1.513	0	0	Non-Hit
MRM1	-1.1431	0	0	-1.2579	0	0	Non-Hit
GMPS	-1.1428	0	0	-1.278	0	0	Non-Hit
TNIP1	-1.1413	0	0	-0.96986	0.0002616	0.0020781	Non-Hit
GTPBP8	-1.1412	0	0	-1.139	0	0	Non-Hit
TOX4	-1.1409	0	0	-1.0613	0	0	Non-Hit
TPX2	-1.1408	0	0	-1.3912	0	0	Non-Hit
MED21	-1.1401	0	0	-1.4152	0	0	Non-Hit
PRR20D	-1.1399	0	0	-1.0554	0	0	Non-Hit
SETD8	-1.1397	0	0	-1.0814	0	0	Non-Hit
KIAA0100	-1.1397	0	0	-0.89924	0.00068017	0.0046763	Non-Hit
EXOSC3	-1.1394	0	0	-1.2382	0	0	Non-Hit
AASDHPPT	-1.1386	0	0	-1.2334	0	0	Non-Hit
ADAR	-1.1382	0	0	-1.0254	0.00010464	0.00089087	Non-Hit
ADRM1	-1.1381	0	0	-1.3762	0	0	Non-Hit
USP47	-1.1381	0	0	-1.144	0	0	Non-Hit
UQCC2	-1.1379	0	0	-0.98977	0.00020928	0.0016821	Non-Hit
UNC50	-1.1376	0	0	-1.1999	0	0	Non-Hit
DCAF7	-1.1376	0	0	-0.94432	0.00036624	0.0027419	Non-Hit
GTF3C5	-1.1375	0	0	-1.0611	0	0	Non-Hit
HRNR	-1.1374	0	0	-0.89941	0.00068017	0.0046763	Non-Hit
MRPL42	-1.1368	0	0	-1.2466	0	0	Non-Hit
FTH1	-1.1366	0	0	-1.0945	0	0	Non-Hit
HSPA14	-1.1366	0	0	-1.2977	0	0	Non-Hit
FNTB	-1.1366	0	0	-0.92718	0.0005232	0.0038521	Non-Hit
FARSB	-1.1363	0	0	-1.4014	0	0	Non-Hit
CENPA	-1.1362	0	0	-1.3668	0	0	Non-Hit
EDNRA	-1.1361	0	0	-0.99689	0.00020928	0.0016821	Non-Hit
KAT7	-1.1355	0	0	-0.84838	0.0012557	0.0080618	Non-Hit
BLZF1	-1.1347	0	0	-1.3028	0	0	Non-Hit
UBE2C	-1.1346	0	0	-1.5035	0	0	Non-Hit
GCSH	-1.1344	0	0	-1.0725	0	0	Non-Hit
METTL1	-1.1344	0	0	-1.2348	0	0	Non-Hit
HEATR6	-1.1338	0	0	-1.3067	0	0	Non-Hit
BUB1	-1.1338	0	0	-1.0441	5.23e-05	0.00045413	Non-Hit
TRMT10B	-1.1332	0	0	-1.0636	0	0	Non-Hit
DNAJC24	-1.1331	0	0	-1.1591	0	0	Non-Hit
NUPL1	-1.1317	0	0	-1.4784	0	0	Non-Hit
VPS11	-1.1307	0	0	-1.0529	0	0	Non-Hit
POLR3D	-1.1305	0	0	-1.147	0	0	Non-Hit
PSMD8	-1.1294	0	0	-1.4841	0	0	Non-Hit
RPS29	-1.1291	0	0	-1.3031	0	0	Non-Hit
USE1	-1.1289	0	0	-1.2985	0	0	Non-Hit
SNAI2	-1.1286	0	0	-0.81138	0.0019882	0.011961	Non-Hit
SNAPIN	-1.1285	0	0	-0.79666	0.0022498	0.013239	Non-Hit
UFC1	-1.1284	0	0	-1.0225	0.00015696	0.0012959	Non-Hit
SRF	-1.128	0	0	-0.91492	0.00062784	0.0045524	Non-Hit
RCC1	-1.1277	0	0	-1.2838	0	0	Non-Hit
TSR1	-1.1277	0	0	-1.2445	0	0	Non-Hit
C12orf45	-1.1275	0	0	-1.4271	0	0	Non-Hit
BTBD9	-1.1268	0	0	-1.0643	0	0	Non-Hit
NBPF4	-1.1268	0	0	-1.0968	0	0	Non-Hit
UBAP1	-1.1267	0	0	-1.049	5.23e-05	0.00045413	Non-Hit
RGPD6	-1.1258	0	0	-1.0525	0	0	Non-Hit
ZNF687	-1.1257	0	0	-0.94087	0.00036624	0.0027419	Non-Hit
SNRPB2	-1.1248	0	0	-1.0154	0.00015696	0.0012959	Non-Hit
ANKFN1	-1.1241	0	0	-1.057	0	0	Non-Hit
EMC1	-1.1239	0	0	-0.90992	0.00068017	0.0046763	Non-Hit
DDX51	-1.1231	0	0	-1.0371	0.00010464	0.00089087	Non-Hit
TLCD1	-1.1227	0	0	-1.136	0	0	Non-Hit
PSMD11	-1.1225	0	0	-1.2437	0	0	Non-Hit
HIST1H4K	-1.1212	0	0	-0.81477	0.0019359	0.011765	Non-Hit
MESDC2	-1.1211	0	0	-1.2688	0	0	Non-Hit
GNB1L	-1.1209	0	0	-1.2882	0	0	Non-Hit
PATL2	-1.1206	0	0	-0.94898	0.00031392	0.0024048	Non-Hit
CSNK2B	-1.12	0	0	-1.2129	0	0	Non-Hit
ADAM23	-1.1195	0	0	-1.0856	0	0	Non-Hit
UBA2	-1.1193	0	0	-1.3082	0	0	Non-Hit
NOC2L	-1.1192	0	0	-1.7175	0	0	Non-Hit
MIOS	-1.119	0	0	-1.1786	0	0	Non-Hit
CSNK1A1	-1.1187	0	0	-1.5779	0	0	Non-Hit
MOGS	-1.1184	0	0	-1.2883	0	0	Non-Hit
MED16	-1.1176	0	0	-1.0896	0	0	Non-Hit
TEX37	-1.1176	0	0	-1.0872	0	0	Non-Hit
MAP3K2	-1.1175	0	0	-1.2426	0	0	Non-Hit
NDUFAF7	-1.1174	0	0	-1.4753	0	0	Non-Hit
RRP36	-1.1174	0	0	-1.2047	0	0	Non-Hit
ALG14	-1.1173	0	0	-1.0321	0.00010464	0.00089087	Non-Hit
CEP104	-1.1171	0	0	-1.2336	0	0	Non-Hit
NAA38	-1.1168	0	0	-1.0517	0	0	Non-Hit
POLR2J3	-1.1167	0	0	-1.2655	0	0	Non-Hit
SPATA31A3	-1.1166	0	0	-1.0879	0	0	Non-Hit
ZBTB17	-1.1165	0	0	-1.2346	0	0	Non-Hit
TRMT6	-1.1163	0	0	-1.1027	0	0	Non-Hit
PSMC2	-1.1162	0	0	-1.2571	0	0	Non-Hit
BAZ1B	-1.1159	0	0	-1.2066	0	0	Non-Hit
VPS45	-1.1159	0	0	-1.2454	0	0	Non-Hit
TAF1A	-1.1154	0	0	-1.1461	0	0	Non-Hit
TMEM199	-1.1152	0	0	-1.1396	0	0	Non-Hit
RNF40	-1.115	0	0	-1.2659	0	0	Non-Hit
GOLGA8N	-1.1149	0	0	-1.3156	0	0	Non-Hit
OSBPL8	-1.1148	0	0	-1.0792	0	0	Non-Hit
FOCAD	-1.1146	0	0	-0.88694	0.00068017	0.0046763	Non-Hit
TIMM22	-1.1144	0	0	-0.95992	0.00031392	0.0024048	Non-Hit
SNAPC5	-1.1142	0	0	-1.2703	0	0	Non-Hit
MEAF6	-1.1141	0	0	-1.2726	0	0	Non-Hit
HIST1H2AJ	-1.1133	0	0	-0.80777	0.0019882	0.011961	Non-Hit
TM9SF2	-1.1131	0	0	-1.5541	0	0	Non-Hit
TFB1M	-1.113	0	0	-0.82878	0.0015696	0.0098103	Non-Hit
FBXO47	-1.1121	0	0	-1.0206	0.00015696	0.0012959	Non-Hit
PI4KB	-1.112	0	0	-0.96389	0.00031392	0.0024048	Non-Hit
PFDN6	-1.1117	0	0	-1.6467	0	0	Non-Hit
TRIM49	-1.1116	0	0	-1.2931	0	0	Non-Hit
CEP57	-1.1113	0	0	-1.1437	0	0	Non-Hit
SAFB	-1.1111	0	0	-0.51436	0.031131	0.091146	Non-Hit
EIF5A2	-1.1091	0	0	-1.1067	0	0	Non-Hit
MAPK6	-1.1091	0	0	-0.95326	0.00031392	0.0024048	Non-Hit
CTAG1A	-1.1085	0	0	-0.99819	0.00015696	0.0012959	Non-Hit
PPP1CB	-1.108	0	0	-1.1907	0	0	Non-Hit
TCERG1	-1.108	0	0	-1.0086	0.00015696	0.0012959	Non-Hit
TOP1MT	-1.107	0	0	-1.2266	0	0	Non-Hit
CRKL	-1.107	0	0	-0.93004	0.00047088	0.0034911	Non-Hit
DCP1A	-1.1049	0	0	-0.96611	0.00031392	0.0024048	Non-Hit
SLC7A6OS	-1.1046	0	0	-1.2401	0	0	Non-Hit
FAM49B	-1.1045	0	0	-0.8098	0.0019882	0.011961	Non-Hit
SLC33A1	-1.1041	0	0	-1.294	0	0	Non-Hit
MRPL43	-1.103	0	0	-1.2191	0	0	Non-Hit
WRB	-1.1029	0	0	-1.2677	0	0	Non-Hit
ZNF781	-1.1028	0	0	-1.3636	0	0	Non-Hit
ADH4	-1.1024	0	0	-1.294	0	0	Non-Hit
YEATS2	-1.1019	0	0	-1.0402	5.23e-05	0.00045413	Non-Hit
ASCC3	-1.1018	0	0	-1.3136	0	0	Non-Hit
RNF19A	-1.1015	0	0	-1.9099	0	0	Non-Hit
GAGE2B	-1.1014	0	0	-1.203	0	0	Non-Hit
GOLGA6L6	-1.1012	0	0	-1.0552	0	0	Non-Hit
VAC14	-1.1007	0	0	-0.87165	0.00088945	0.0059859	Non-Hit
MAML1	-1.1006	0	0	-1.1968	0	0	Non-Hit
COG7	-1.1005	0	0	-1.2815	0	0	Non-Hit
MTUS2	-1.0999	0	0	-1.0259	0.00010464	0.00089087	Non-Hit
ACSL3	-1.0998	0	0	-1.2577	0	0	Non-Hit
PAPSS1	-1.0998	0	0	-1.1298	0	0	Non-Hit
CCT8	-1.099	0	0	-1.0711	0	0	Non-Hit
PTBP1	-1.099	0	0	-1.4132	0	0	Non-Hit
SDHD	-1.0987	0	0	-1.0325	0.00010464	0.00089087	Non-Hit
SERF2	-1.0983	0	0	-1.2172	0	0	Non-Hit
NDUFS2	-1.0983	0	0	-0.84414	0.0012557	0.0080618	Non-Hit
GTPBP6	-1.0979	0	0	-0.98256	0.00020928	0.0016821	Non-Hit
ZFC3H1	-1.0978	0	0	-1.1929	0	0	Non-Hit
CCDC59	-1.0977	0	0	-1.0531	0	0	Non-Hit
DTL	-1.0967	5.23e-05	0.00049383	-1.4991	0	0	Non-Hit
EIF2B1	-1.0967	5.23e-05	0.00049383	-1.2136	0	0	Non-Hit
ENSA	-1.0967	5.23e-05	0.00049383	-1.1006	0	0	Non-Hit
PPA2	-1.0965	5.23e-05	0.00049383	-1.7416	0	0	Non-Hit
UQCRH	-1.0964	5.23e-05	0.00049383	-0.99642	0.00020928	0.0016821	Non-Hit
FANCM	-1.0962	5.23e-05	0.00049383	-0.96751	0.0002616	0.0020781	Non-Hit
CDK13	-1.0951	5.23e-05	0.00049383	-0.9766	0.0002616	0.0020781	Non-Hit
ANXA9	-1.095	5.23e-05	0.00049383	-0.83731	0.0014127	0.008985	Non-Hit
MED14	-1.0949	5.23e-05	0.00049383	-1.2586	0	0	Non-Hit
ANKRD20A4	-1.0947	5.23e-05	0.00049383	-1.1128	0	0	Non-Hit
WDR26	-1.0946	5.23e-05	0.00049383	-0.80076	0.0020928	0.012419	Non-Hit
CCDC86	-1.0937	5.23e-05	0.00049383	-0.96607	0.00031392	0.0024048	Non-Hit
RRAS	-1.093	5.23e-05	0.00049383	-0.96085	0.00031392	0.0024048	Non-Hit
DDX28	-1.0924	5.23e-05	0.00049383	-1.0021	0.00015696	0.0012959	Non-Hit
CT45A7	-1.0923	5.23e-05	0.00049383	-1.4035	0	0	Non-Hit
MRPL49	-1.0923	5.23e-05	0.00049383	-0.79011	0.0024067	0.013995	Non-Hit
RPS28	-1.0922	5.23e-05	0.00049383	-1.1592	0	0	Non-Hit
RNF103-CHMP3	-1.0922	5.23e-05	0.00049383	-1.0186	0.00015696	0.0012959	Non-Hit
PPIAL4G	-1.0912	5.23e-05	0.00049383	-1.0362	0.00010464	0.00089087	Non-Hit
RPS21	-1.0909	5.23e-05	0.00049383	-1.1818	0	0	Non-Hit
NUTM2G	-1.0909	5.23e-05	0.00049383	-1.0293	0.00010464	0.00089087	Non-Hit
CPSF3	-1.09	5.23e-05	0.00049383	-1.2604	0	0	Non-Hit
TBP	-1.0897	5.23e-05	0.00049383	-1.0387	5.23e-05	0.00045413	Non-Hit
CD151	-1.0897	5.23e-05	0.00049383	-0.89064	0.00068017	0.0046763	Non-Hit
WBP5	-1.0891	5.23e-05	0.00049383	-1.1085	0	0	Non-Hit
DDX41	-1.089	5.23e-05	0.00049383	-1.1279	0	0	Non-Hit
CCND3	-1.089	5.23e-05	0.00049383	-0.90572	0.00068017	0.0046763	Non-Hit
TBCB	-1.0889	5.23e-05	0.00049383	-1.2263	0	0	Non-Hit
PRMT3	-1.0888	5.23e-05	0.00049383	-0.91018	0.00068017	0.0046763	Non-Hit
MRPL30	-1.0882	5.23e-05	0.00049383	-1.1695	0	0	Non-Hit
TADA2A	-1.0881	5.23e-05	0.00049383	-1.2623	0	0	Non-Hit
CCDC94	-1.0879	5.23e-05	0.00049383	-1.3184	0	0	Non-Hit
NOL4	-1.0879	5.23e-05	0.00049383	-1.0716	0	0	Non-Hit
MED10	-1.0876	5.23e-05	0.00049383	-1.3743	0	0	Non-Hit
TNFRSF10B	-1.0864	5.23e-05	0.00049383	0.42856	0	0	Apoptosis
NPLOC4	-1.0863	5.23e-05	0.00049383	-1.3931	0	0	Non-Hit
KNTC1	-1.0862	5.23e-05	0.00049383	-0.92414	0.0005232	0.0038521	Non-Hit
SMURF1	-1.0858	5.23e-05	0.00049383	-1.0157	0.00015696	0.0012959	Non-Hit
UBE2H	-1.0857	5.23e-05	0.00049383	-1.1618	0	0	Non-Hit
BYSL	-1.0854	5.23e-05	0.00049383	-0.91801	0.00062784	0.0045524	Non-Hit
ARMC5	-1.0853	5.23e-05	0.00049383	-1.3447	0	0	Non-Hit
NOP9	-1.0842	5.23e-05	0.00049383	-1.242	0	0	Non-Hit
TXNL4B	-1.0839	5.23e-05	0.00049383	-1.3338	0	0	Non-Hit
UQCRC2	-1.0836	5.23e-05	0.00049383	-0.94444	0.00036624	0.0027419	Non-Hit
GOLGA8O	-1.0833	5.23e-05	0.00049383	-1.1117	0	0	Non-Hit
SRC	-1.0833	5.23e-05	0.00049383	-0.67793	0.0075341	0.034335	Non-Hit
LSM10	-1.0824	5.23e-05	0.00049383	-1.1523	0	0	Non-Hit
NME1-NME2	-1.0823	5.23e-05	0.00049383	-0.85179	0.0012034	0.0078418	Non-Hit
MRGBP	-1.082	5.23e-05	0.00049383	-0.79337	0.0023021	0.013489	Non-Hit
[truncated: 17,113 more rows]

## Sheet: 2E
TRAIL-activated apoptotic signaling pathway (GO:0036462)	Extrinsic apoptotic signaling pathway via death domain receptors (GO:0008625)	Death effector domain binding (GO:0035877)	Ripoptosome (GO:0097342)	CD95 death-inducing signaling complex (GO:0031265)	Death-inducing signaling complex(GO:0031264)
3.73443e-08	4.34892e-06	7.40794e-06	1.38165e-05	1.38165e-05	2.71054e-05

## Sheet: 3B
Parental	Sam68 TWT	FADD TWT	Sam68 KO1	Sam68 KO2	Sam68 KO3	Sam68 KO4	FADD KO1	FADD KO2
0.722281	1.08625	1.04713	0.810836	0.77251	0.684903	0.608566	0.184161	0.201833
0.877961	1.10761	1.22515	0.835196	0.855089	0.825413	0.68621	0.190277	0.137181
0.975043	0.935796	1.02277	0.58824	0.841761	0.580286	0.771181	0.177154	0.237049

## Sheet: 3C
Non-Edited GFP	Non-Edited Sam68-GFP	Sam68 KO GFP	Sam68 KO Sam68-GFP
1.23	1.66	0.6	0.85
1.24	2.33	0.46	0.83
1.06	2.21	0.6	1.09
0.87	1.66	0.61	0.74
0.77	1.99	0.82	1.59
0.9	1.88	0.83	1.05
0.93	1.44	0.88	1.07
	1.61	0.4	1.7

## Sheet: 3D
Non-Edited GFP	Non-Edited FADD-GFP	FADD KO GFP	FADD KO FADD-GFP
0.878964	1.42383	0.259532	2.58521
0.757423	1.45129	0.323594	2.97994
0.850087	1.32083	0.291696	3.60391
1.11493	1.62332	0.366696	2.88056
1.26526	1.46348	0.292031	1.46962
1.13334	1.89024	0.297349	1.55342
	1.21883		1.7688
	1.35649		1.45382

## Sheet: 3E
Non-Edited										Sam68 KO												FADD KO
	Parental			Sam68 TWT			FADD TWT			Sam68 KO1			Sam68 KO2			Sam68 KO3			Sam68 KO4			FADD KO1			FADD KO2
Day 1	0.03	0.03	0.03	0.03	0.03	0.03	0.02	0.02	0.02	0.04	0.04	0.05	0.03	0.03	0.02	0.03	0.03	0.02	0.02	0.02	0.02	0.03	0.02	0.04	0.04	0.05	0.05
Day 4	0.39	0.46	0.49	0.42	0.45	0.46	0.37	0.34	0.36	0.98	0.86	0.81	0.67	0.81	0.86	0.54	0.47	0.46	0.89	0.78	0.6	1.18	1.27	1.35	1.31	1.78	1.44
Day 6	2.4	2.57	2.28	2.08	2.41	2.42	1.7	2.01	1.49	2.88	3.13	3.88	3.22	3.34	3	1.97	2.03	2.27	3.6	3.83	3.52	4.22	5.06	4.79	2.85	4.86	4.25

[truncated: 36 more sheets: 3F, 3G, 3H, 3I, 4A, 4C, 4D, 4F, 4G, 5A, 5B, 5C, 5E, 5F, 5H, 5I, Suppl_1a, Suppl_2b, Suppl_2c, Suppl_2d …]
